# Supplementary material for: Construction of a ferroptosis-related signature based on seven lncRNAs for prognosis and immune landscape in clear cell renal cell carcinoma
Source: BMC Med Genomics. 2022 Dec 17;15:263. doi: 10.1186/s12920-022-01418-2 (PMC9758795; doi:10.1186/s12920-022-01418-2)
Supplement: Supplementary file 1 — Additional file 1. Table S1. The list of 259 ferroptosis-related genes. [file 12920_2022_1418_MOESM1_ESM.xlsx]

## Sheet: Ferroptosis-related genes
Table S1. The list of 259 ferroptosis-related genes.
Driver	Suppressor	Marker
RPL8	SLC7A11	PTGS2
IREB2	GPX4	DUSP1
ATP5MC3	AKR1C1	NOS2
CS	AKR1C2	NCF2
EMC2	AKR1C3	MT3
ACSF2	RB1	UBC
NOX1	HSPB1	ALB
CYBB	HSF1	TXNRD1
NOX3	GCLC	SRXN1
NOX4	NFE2L2	GPX2
NOX5	SQSTM1	BNIP3
DUOX1	NQO1	OXSR1
DUOX2	HMOX1	SELENOS
G6PD	FTH1	ANGPTL7
PGD	MUC1	CHAC1
VDAC2	SLC3A2	SLC7A11
PIK3CA	MT1G	DDIT4
FLT3	SLC40A1	LOC284561
SCP2	CISD1	ASNS
TP53	FANCD2	TSC22D3
ACSL4	FTMT	DDIT3
LPCAT3	HSPA5	JDP2
NRAS	ATF4	SESN2
KRAS	TP53	SLC1A4
HRAS	HELLS	PCK2
TF	SCD	TXNIP
TFRC	FADS2	VLDLR
TFR2	SRC	GPT2
SLC38A1	STAT3	PSAT1
SLC1A5	PML	LURAP1L
GLS2	MTOR	SLC7A5
GOT1	NFS1	HERPUD1
CARS1	TP63	XBP1
ALOX5	CDKN1A	ATF3
KEAP1	MIR137	SLC3A2
HMOX1	ENPP2	CBS
ATG5	VDAC2	ATF4
ATG7	FH	ZNF419
NCOA4	CISD2	KLHL24
ALOX12	MIR9-1	TRIB3
ALOX12B	MIR9-2	ZFP69B
ALOX15	MIR9-3	ATP6V1G2
ALOX15B	CBS	VEGFA
ALOXE3	ISCU	GDF15
PHKG2	ACSL3	TUBE1
ACO1	OTUB1	ARRDC3
G6PDX	CD44	CEBPG
ULK1	LINC00336	SNORA16A
ATG3	BRD4	RGS4
ATG4D	PRDX6	BLOC1S5-TXNDC5
BECN1	MIR17	LOC390705
MAP1LC3A	SESN2	EIF2S1
GABARAPL2	NF2	KIM-1
GABARAPL1	ARNTL	IL6
ATG16L1	HIF1A	CXCL2
WIPI1	JUN	RELA
WIPI2	CA9	HSD17B11
SNX4	TMBIM4	AGPAT3
ATG13	PLIN2	SETD1B
ULK2	MIR212	HMOX1
SAT1	Fer1HCH	TF
EGFR	AIFM2	FTL
MAPK3	LAMP2	RPL8
MAPK1	ZFP36	ATP5MC3
BID	PROM2	TFRC
ZEB1	CHMP5	MAFG
DPP4	CHMP6	IL33
CDKN2A	CAV1	FTH1
PEBP1	GCH1	SLC40A1
SOCS1		GPX4
CDO1		HAMP
MYB		HSPB1
MAPK8		NFE2L2
MAPK9		STEAP3
CHAC1		DRD5
MAPK14		DRD4
LINC00472		MAP3K5
PRKAA2		MAPK14
PRKAA1		SLC2A1
ELAVL1		SLC2A3
BAP1		SLC2A6
ABCC1		SLC2A8
MIR6852		SLC2A12
ACVR1B		GLUT13
TGFBR1		SLC2A14
EPAS1		EIF2AK4
HILPDA		ALOX5
HIF1A		ALOX12
IFNG		ALOX15
ANO6		ACSF2
LPIN1		IREB2
HMGB1		HMGB1
TNFAIP3		ELAVL1
TLR4		TFAP2C
ATF3		SP1
ATM		HBA1
YY1AP1		NNMT
EGLN2		PLIN4
MIOX		HIC1
TAZ		STMN1
MTDH		RRM2
IDH1		CAPG
SIRT1		HNF4A
FBXW7		NGB
PANX1		YWHAE
DNAJB6		GABPB1
BACH1		AURKA
LONP1		MIR4715
		RIPK1
		PRDX1
		MIR30B
