# Supplementary material for: Construction of a ferroptosis-related signature based on seven lncRNAs for prognosis and immune landscape in clear cell renal cell carcinoma
Source: BMC Med Genomics. 2022 Dec 17;15:263. doi: 10.1186/s12920-022-01418-2 (PMC9758795; doi:10.1186/s12920-022-01418-2)
Supplement: Supplementary file 2 — Additional file 2. Table S2. The list of 65 lncRNA-gene pairs. [file 12920_2022_1418_MOESM2_ESM.xlsx]

## Sheet: Sheet1
Table S2. The list of 65 lncRNA-gene pairs.
gene	lncRNA	pval	cor	r2
IFNG	PCED1B-AS1	2.85479e-65	0.755953	0.571465
NCF2	LINC01094	2.37084e-47	0.675011	0.455641
CYBB	LINC01094	4.25969e-69	0.769948	0.59282
IFNG	TRG-AS1	1.3664e-79	0.803802	0.646097
CYBB	RP11-121A8.1	8.61315e-45	0.660854	0.436728
NCF2	AC011899.9	7.25297e-45	0.661278	0.437289
CYBB	AC011899.9	9.44431e-43	0.648994	0.421193
IFNG	RP5-1091N2.9	2.20256e-48	0.680503	0.463084
ACSL4	FGD5-AS1	1.05809e-44	0.660346	0.436056
MTOR	FGD5-AS1	1.16427e-42	0.648453	0.420491
HIF1A	FGD5-AS1	2.97276e-48	0.679817	0.46215
CA9	RP11-255E6.6	4.01979e-40	-0.632887	0.400546
MTOR	RAP2C-AS1	4.45274e-45	0.662478	0.438877
IFNG	USP30-AS1	9.95746e-61	0.73801	0.544659
IFNG	RP4-728D4.2	2.10997e-50	0.690908	0.477354
IFNG	RP5-1028K7.2	1.77198e-65	0.756736	0.572649
IFNG	AC006129.2	1.91847e-51	0.696109	0.484567
NCF2	CTB-41I6.2	3.14211e-43	0.651821	0.424871
CYBB	CTB-41I6.2	1.45485e-44	0.659557	0.435015
MTOR	LINC00863	1.0374e-43	0.654637	0.42855
IFNG	RP11-222K16.2	2.47698e-69	0.770778	0.594098
IFNG	RP11-327F22.2	4.71865e-51	0.694169	0.481871
RRM2	CTD-2510F5.4	2.32924e-41	0.640586	0.41035
IFNG	LINC00426	3.08756e-72	0.780736	0.609548
CYBB	AF127936.5	2.22491e-55	0.714805	0.510946
IFNG	AP003774.1	1.7995e-56	0.71974	0.518025
MTOR	RP11-379H18.1	5.11903e-41	0.638479	0.407655
IFNG	CTD-2547L24.3	2.77802e-64	0.752177	0.565771
NCF2	CTB-41I6.1	3.00077e-54	0.709587	0.503513
CYBB	CTB-41I6.1	2.61253e-55	0.714486	0.510491
PROM2	RP11-141M3.6	2.30435e-40	0.634408	0.402474
CYBB	RP11-219E7.1	2.47366e-43	0.652431	0.425667
ENPP2	AC079305.11	5.32774e-42	0.644488	0.415365
IFNG	AC069363.1	1.08357e-60	0.737859	0.544436
MTOR	RP11-517P14.2	9.00487e-43	0.649117	0.421353
IFNG	LINC00158	4.32442e-45	0.662549	0.438972
IFNG	AC104820.2	1.23599e-58	0.72921	0.531747
IFNG	AC068196.1	2.32176e-45	0.66407	0.440989
IFNG	RP11-10J5.1	4.08631e-68	0.766448	0.587442
MTOR	RP1-122P22.2	2.83772e-52	0.700175	0.490245
MTOR	LINC01521	5.60203e-49	0.683613	0.467327
IFNG	CTD-2313F11.1	1.69138e-47	0.675799	0.456705
IFNG	BHLHE40-AS1	9.30704e-58	0.725419	0.526233
IFNG	RP11-493L12.5	2.33391e-58	0.728023	0.530018
IFNG	UNQ6494	3.57287e-42	0.645536	0.416716
MTOR	CTBP1-AS2	8.26408e-50	0.687897	0.473202
CA9	PART1	3.04546e-41	-0.63987	0.409434
IFNG	LINC00539	7.42271e-43	0.649615	0.422
MTOR	RP5-994D16.9	1.95993e-42	0.647102	0.418741
NCF2	RP11-750H9.5	7.29145e-42	0.643663	0.414302
CYBB	RP11-750H9.5	1.69638e-63	0.749126	0.561189
MTOR	RP11-282O18.3	1.06451e-52	0.702235	0.493134
MTOR	RP11-298J20.4	2.36846e-43	0.652542	0.425811
CA9	RP11-161M6.2	3.06423e-40	-0.63363	0.401487
MTOR	RP11-156P1.3	9.76977e-55	0.711852	0.506733
CA9	AC008697.1	2.01651e-40	-0.634772	0.402935
MTOR	PAXIP1-AS2	3.69115e-41	0.639356	0.408776
MTOR	RP11-755F10.1	4.67428e-45	0.662358	0.438719
PEBP1	CTD-2396E7.11	8.1356e-50	0.687932	0.47325
MTOR	TUG1	1.41119e-42	0.647955	0.419846
MTOR	AC005562.1	5.77598e-50	0.688691	0.474295
ACSL4	CTB-131K11.1	1.47748e-54	0.711019	0.505548
MTOR	CTB-131K11.1	5.60748e-70	0.773034	0.597582
HIF1A	CTB-131K11.1	1.32802e-47	0.676362	0.457465
MTOR	SVIL-AS1	1.34916e-49	0.686807	0.471704
