# Supplementary material for: Construction of a ferroptosis-related signature based on seven lncRNAs for prognosis and immune landscape in clear cell renal cell carcinoma
Source: BMC Med Genomics. 2022 Dec 17;15:263. doi: 10.1186/s12920-022-01418-2 (PMC9758795; doi:10.1186/s12920-022-01418-2)
Supplement: Supplementary file 3 — Additional file 3. Table S3. The results of GO and KEGG enrichment analysis of ferroptosis-related differentially expressed genes. [file 12920_2022_1418_MOESM3_ESM.xlsx]

## Sheet: GO analysis of FRDEGs
Table S3. The results of GO and KEGG enrichment analysis of ferroptosis-related differentially expressed genes.
ONTOLOGY	ID	Description	GeneRatio	BgRatio	pvalue	p.adjust	qvalue	geneID	Count
BP	GO:0070482	response to oxygen levels	15/54	396/18866	2.13531e-13	5.40873e-10	3.18273e-10	CA9/HILPDA/VEGFA/CAV1/PML/HMOX1/DDIT4/SLC2A1/BNIP3/CYBB/CDKN1A/MT3/MTOR/HIF1A/PTGS2	15
BP	GO:0001666	response to hypoxia	14/54	359/18866	1.03411e-12	6.53719e-10	3.84677e-10	CA9/HILPDA/VEGFA/CAV1/PML/HMOX1/DDIT4/SLC2A1/BNIP3/CYBB/MT3/MTOR/HIF1A/PTGS2	14
BP	GO:0062197	cellular response to chemical stress	14/54	360/18866	1.0738e-12	6.53719e-10	3.84677e-10	CAV1/PML/HMOX1/NCF2/ALOX5/SLC2A1/BNIP3/TNFAIP3/CYBB/EGFR/MT3/GPX2/HIF1A/PTGS2	14
BP	GO:0072593	reactive oxygen species metabolic process	13/54	288/18866	1.18194e-12	6.53719e-10	3.84677e-10	CAV1/DDIT4/NCF2/ALOX5/BNIP3/CYBB/EGFR/IFNG/CDKN1A/MT3/MTOR/HIF1A/PTGS2	13
BP	GO:0097193	intrinsic apoptotic signaling pathway	13/54	290/18866	1.29041e-12	6.53719e-10	3.84677e-10	CAV1/BID/PML/TRIB3/HMOX1/DDIT4/BNIP3/CD44/CDKN1A/CHAC1/MUC1/HIF1A/PTGS2	13
BP	GO:0036293	response to decreased oxygen levels	14/54	371/18866	1.61307e-12	6.80984e-10	4.0072e-10	CA9/HILPDA/VEGFA/CAV1/PML/HMOX1/DDIT4/SLC2A1/BNIP3/CYBB/MT3/MTOR/HIF1A/PTGS2	14
BP	GO:0031667	response to nutrient levels	15/54	473/18866	2.75452e-12	9.96741e-10	5.86526e-10	HMOX1/SLC2A1/BNIP3/CYBB/EGFR/CDKN1A/MT3/GABARAPL1/ALB/ACSL4/MTOR/PCK2/GDF15/PTGS2/ATF3	15
BP	GO:0071453	cellular response to oxygen levels	11/54	235/18866	5.29666e-11	1.67706e-08	9.86852e-09	CA9/HILPDA/VEGFA/CAV1/HMOX1/BNIP3/CYBB/MT3/MTOR/HIF1A/PTGS2	11
BP	GO:2000377	regulation of reactive oxygen species metabolic process	10/54	200/18866	2.28273e-10	6.42463e-08	3.78053e-08	CAV1/ALOX5/BNIP3/EGFR/IFNG/CDKN1A/MT3/MTOR/HIF1A/PTGS2	10
BP	GO:0071456	cellular response to hypoxia	10/54	208/18866	3.35156e-10	8.48949e-08	4.99558e-08	CA9/HILPDA/VEGFA/HMOX1/BNIP3/CYBB/MT3/MTOR/HIF1A/PTGS2	10
BP	GO:0036294	cellular response to decreased oxygen levels	10/54	218/18866	5.3008e-10	1.22063e-07	7.18271e-08	CA9/HILPDA/VEGFA/HMOX1/BNIP3/CYBB/MT3/MTOR/HIF1A/PTGS2	10
BP	GO:0034599	cellular response to oxidative stress	11/54	310/18866	1.00861e-09	2.12901e-07	1.2528e-07	PML/HMOX1/NCF2/ALOX5/BNIP3/TNFAIP3/CYBB/EGFR/MT3/GPX2/HIF1A	11
BP	GO:0071496	cellular response to external stimulus	11/54	326/18866	1.71125e-09	3.3343e-07	1.96205e-07	HMOX1/SLC2A1/BNIP3/EGFR/CDKN1A/GABARAPL1/ALB/MTOR/GOT1/PTGS2/ATF3	11
BP	GO:0006979	response to oxidative stress	12/54	458/18866	4.94281e-09	8.94296e-07	5.26242e-07	PML/HMOX1/NCF2/ALOX5/BNIP3/TNFAIP3/CYBB/EGFR/MT3/GPX2/HIF1A/PTGS2	12
BP	GO:0036003	positive regulation of transcription from RNA polymerase II promoter in response to stress	5/54	24/18866	6.48027e-09	1.0943e-06	6.43934e-07	VEGFA/MT3/MUC1/HIF1A/ATF3	5
BP	GO:0006631	fatty acid metabolic process	11/54	396/18866	1.29243e-08	2.04608e-06	1.204e-06	SCD/CAV1/TRIB3/ALOX5/ALOX15B/ACSF2/ACSL4/MTOR/PCK2/PTGS2/AKR1C1	11
BP	GO:0008630	intrinsic apoptotic signaling pathway in response to DNA damage	7/54	103/18866	1.6876e-08	2.51452e-06	1.47965e-06	BID/PML/HMOX1/DDIT4/CD44/CDKN1A/MUC1	7
BP	GO:2001233	regulation of apoptotic signaling pathway	11/54	413/18866	1.99106e-08	2.71316e-06	1.59654e-06	CAV1/BID/PML/HMOX1/BNIP3/TNFAIP3/CD44/MUC1/HIF1A/PTGS2/ATF3	11
BP	GO:0031960	response to corticosteroid	8/54	164/18866	2.03514e-08	2.71316e-06	1.59654e-06	DDIT4/CYBB/EGFR/CDKN1A/CDO1/PCK2/GOT1/PTGS2	8
BP	GO:0043618	regulation of transcription from RNA polymerase II promoter in response to stress	7/54	109/18866	2.50485e-08	3.1724e-06	1.86677e-06	CA9/VEGFA/HMOX1/MT3/MUC1/HIF1A/ATF3	7
BP	GO:0046686	response to cadmium ion	6/54	64/18866	2.72633e-08	3.28847e-06	1.93508e-06	HMOX1/CYBB/EGFR/MT3/MT1G/GOT1	6
BP	GO:0043620	regulation of DNA-templated transcription in response to stress	7/54	115/18866	3.6352e-08	4.18544e-06	2.46289e-06	CA9/VEGFA/HMOX1/MT3/MUC1/HIF1A/ATF3	7
BP	GO:0071276	cellular response to cadmium ion	5/54	38/18866	7.42412e-08	7.89721e-06	4.64706e-06	HMOX1/CYBB/EGFR/MT3/MT1G	5
BP	GO:0010038	response to metal ion	10/54	366/18866	7.48256e-08	7.89721e-06	4.64706e-06	CAV1/HMOX1/BNIP3/CYBB/EGFR/MT3/MT1G/GOT1/HIF1A/PTGS2	10
BP	GO:0042771	intrinsic apoptotic signaling pathway in response to DNA damage by p53 class mediator	5/54	45/18866	1.77989e-07	1.74737e-05	1.02823e-05	PML/DDIT4/CD44/CDKN1A/MUC1	5
BP	GO:0033135	regulation of peptidyl-serine phosphorylation	7/54	145/18866	1.79358e-07	1.74737e-05	1.02823e-05	VEGFA/CAV1/DDIT4/EGFR/CD44/IFNG/PTGS2	7
BP	GO:0051384	response to glucocorticoid	7/54	147/18866	1.96947e-07	1.84766e-05	1.08724e-05	DDIT4/EGFR/CDKN1A/CDO1/PCK2/GOT1/PTGS2	7
BP	GO:0048732	gland development	10/54	443/18866	4.37381e-07	3.89993e-05	2.29488e-05	VEGFA/CAV1/PML/HMOX1/TNFAIP3/ALOX15B/EGFR/CDO1/PCK2/HIF1A	10
BP	GO:0001933	negative regulation of protein phosphorylation	10/54	444/18866	4.46498e-07	3.89993e-05	2.29488e-05	CDKN2A/CAV1/TRIB3/DDIT4/TNFAIP3/IFNG/CDKN1A/PEBP1/MTOR/ATF3	10
BP	GO:0043434	response to peptide hormone	10/54	447/18866	4.74856e-07	4.00937e-05	2.35928e-05	CAV1/TRIB3/SLC2A1/CYBB/CDO1/MTOR/PCK2/GOT1/GDF15/PTGS2	10
BP	GO:0048545	response to steroid hormone	9/54	346/18866	5.43941e-07	4.44452e-05	2.61535e-05	CAV1/DDIT4/CYBB/EGFR/CDKN1A/CDO1/PCK2/GOT1/PTGS2	9
BP	GO:0045926	negative regulation of growth	8/54	254/18866	5.89244e-07	4.56528e-05	2.68641e-05	CDKN2A/PML/ALOX15B/CDKN1A/MT3/MT1G/HIF1A/GDF15	8
BP	GO:0048660	regulation of smooth muscle cell proliferation	7/54	173/18866	5.94766e-07	4.56528e-05	2.68641e-05	HMOX1/TNFAIP3/EGFR/IFNG/CDKN1A/MTOR/PTGS2	7
BP	GO:0048659	smooth muscle cell proliferation	7/54	175/18866	6.427e-07	4.69913e-05	2.76517e-05	HMOX1/TNFAIP3/EGFR/IFNG/CDKN1A/MTOR/PTGS2	7
BP	GO:0033138	positive regulation of peptidyl-serine phosphorylation	6/54	109/18866	6.67446e-07	4.69913e-05	2.76517e-05	VEGFA/CAV1/EGFR/CD44/IFNG/PTGS2	6
BP	GO:0010634	positive regulation of epithelial cell migration	7/54	176/18866	6.67858e-07	4.69913e-05	2.76517e-05	VEGFA/HMOX1/IFNG/ENPP2/MTOR/HIF1A/PTGS2	7
BP	GO:0046394	carboxylic acid biosynthetic process	9/54	367/18866	8.88608e-07	6.05861e-05	3.56515e-05	SCD/TRIB3/ALOX5/ALOX15B/CDO1/PSAT1/GOT1/GPT2/PTGS2	9
BP	GO:0016053	organic acid biosynthetic process	9/54	368/18866	9.08911e-07	6.05861e-05	3.56515e-05	SCD/TRIB3/ALOX5/ALOX15B/CDO1/PSAT1/GOT1/GPT2/PTGS2	9
BP	GO:0042326	negative regulation of phosphorylation	10/54	484/18866	9.78918e-07	6.35795e-05	3.74129e-05	CDKN2A/CAV1/TRIB3/DDIT4/TNFAIP3/IFNG/CDKN1A/PEBP1/MTOR/ATF3	10
BP	GO:0071248	cellular response to metal ion	7/54	193/18866	1.24029e-06	7.85414e-05	4.62171e-05	HMOX1/BNIP3/CYBB/EGFR/MT3/MT1G/PTGS2	7
BP	GO:1901654	response to ketone	7/54	200/18866	1.57352e-06	9.72131e-05	5.72044e-05	CA9/CAV1/DDIT4/CYBB/EGFR/CDKN1A/PCK2	7
BP	GO:1903409	reactive oxygen species biosynthetic process	6/54	128/18866	1.71497e-06	0.000103429	6.0862e-05	CAV1/ALOX5/CYBB/IFNG/MTOR/PTGS2	6
BP	GO:0042594	response to starvation	7/54	206/18866	1.91598e-06	0.00011081	6.52052e-05	SLC2A1/CDKN1A/GABARAPL1/ALB/MTOR/PCK2/ATF3	7
BP	GO:0045765	regulation of angiogenesis	9/54	403/18866	1.92484e-06	0.00011081	6.52052e-05	VEGFA/PML/HMOX1/ALOX5/TNFAIP3/CYBB/ENPP2/HIF1A/PTGS2	9
BP	GO:0018105	peptidyl-serine phosphorylation	8/54	310/18866	2.61977e-06	0.000147464	8.67741e-05	VEGFA/CAV1/DDIT4/EGFR/CD44/IFNG/MTOR/PTGS2	8
BP	GO:0072332	intrinsic apoptotic signaling pathway by p53 class mediator	5/54	78/18866	2.86343e-06	0.000157676	9.27831e-05	PML/DDIT4/CD44/CDKN1A/MUC1	5
BP	GO:0071260	cellular response to mechanical stimulus	5/54	79/18866	3.0503e-06	0.000157878	9.2902e-05	SLC2A1/BNIP3/EGFR/GOT1/PTGS2	5
BP	GO:0031669	cellular response to nutrient levels	7/54	221/18866	3.05409e-06	0.000157878	9.2902e-05	HMOX1/SLC2A1/CDKN1A/GABARAPL1/ALB/MTOR/ATF3	7
BP	GO:0071241	cellular response to inorganic substance	7/54	221/18866	3.05409e-06	0.000157878	9.2902e-05	HMOX1/BNIP3/CYBB/EGFR/MT3/MT1G/PTGS2	7
BP	GO:0043619	regulation of transcription from RNA polymerase II promoter in response to oxidative stress	3/54	11/18866	3.59862e-06	0.000182306	0.000107277	HMOX1/MT3/HIF1A	3
BP	GO:0097191	extrinsic apoptotic signaling pathway	7/54	230/18866	3.97489e-06	0.000197419	0.00011617	CAV1/BID/PML/HMOX1/TNFAIP3/IFNG/ATF3	7
BP	GO:1901342	regulation of vasculature development	9/54	444/18866	4.24672e-06	0.000206864	0.000121728	VEGFA/PML/HMOX1/ALOX5/TNFAIP3/CYBB/ENPP2/HIF1A/PTGS2	9
BP	GO:2001234	negative regulation of apoptotic signaling pathway	7/54	233/18866	4.32903e-06	0.000206895	0.000121746	BID/HMOX1/TNFAIP3/CD44/MUC1/HIF1A/PTGS2	7
BP	GO:0018209	peptidyl-serine modification	8/54	333/18866	4.44496e-06	0.000208502	0.000122691	VEGFA/CAV1/DDIT4/EGFR/CD44/IFNG/MTOR/PTGS2	8
BP	GO:0033002	muscle cell proliferation	7/54	244/18866	5.861e-06	0.000269926	0.000158836	HMOX1/TNFAIP3/EGFR/IFNG/CDKN1A/MTOR/PTGS2	7
BP	GO:2001236	regulation of extrinsic apoptotic signaling pathway	6/54	162/18866	6.7113e-06	0.000303566	0.000178632	CAV1/BID/PML/HMOX1/TNFAIP3/ATF3	6
BP	GO:0009267	cellular response to starvation	6/54	163/18866	6.95258e-06	0.000308963	0.000181807	SLC2A1/CDKN1A/GABARAPL1/ALB/MTOR/ATF3	6
BP	GO:0031668	cellular response to extracellular stimulus	7/54	253/18866	7.42824e-06	0.000324409	0.000190896	HMOX1/SLC2A1/CDKN1A/GABARAPL1/ALB/MTOR/ATF3	7
BP	GO:2001242	regulation of intrinsic apoptotic signaling pathway	6/54	166/18866	7.71904e-06	0.000331395	0.000195007	CAV1/BID/CD44/MUC1/HIF1A/PTGS2	6
BP	GO:0070997	neuron death	8/54	360/18866	7.86869e-06	0.00033219	0.000195475	BID/HMOX1/DDIT4/BNIP3/IFNG/MT3/MTOR/HIF1A	8
BP	GO:0048010	vascular endothelial growth factor receptor signaling pathway	5/54	98/18866	8.82102e-06	0.000360381	0.000212064	VEGFA/NCF2/CYBB/MT3/HIF1A	5
BP	GO:2001243	negative regulation of intrinsic apoptotic signaling pathway	5/54	98/18866	8.82102e-06	0.000360381	0.000212064	BID/CD44/MUC1/HIF1A/PTGS2	5
BP	GO:0007584	response to nutrient	6/54	171/18866	9.14794e-06	0.000367805	0.000216432	HMOX1/CYBB/EGFR/ACSL4/MTOR/PTGS2	6
BP	GO:0050730	regulation of peptidyl-tyrosine phosphorylation	7/54	263/18866	9.56361e-06	0.00037851	0.000222731	VEGFA/CAV1/EGFR/CD44/IFNG/ENPP2/MTOR	7
BP	GO:0090594	inflammatory response to wounding	3/54	15/18866	9.8433e-06	0.000383586	0.000225718	HMOX1/ALOX5/HIF1A	3
BP	GO:1901568	fatty acid derivative metabolic process	6/54	175/18866	1.04393e-05	0.000400648	0.000235758	SCD/ALOX5/ALOX15B/ACSL4/PTGS2/AKR1C1	6
BP	GO:1901570	fatty acid derivative biosynthetic process	5/54	103/18866	1.12485e-05	0.00042526	0.000250241	SCD/ALOX5/ALOX15B/ACSL4/PTGS2	5
BP	GO:0007595	lactation	4/54	49/18866	1.15424e-05	0.000429955	0.000253004	VEGFA/CAV1/CDO1/HIF1A	4
BP	GO:0019372	lipoxygenase pathway	3/54	16/18866	1.20903e-05	0.000443836	0.000261172	ALOX5/ALOX15B/PTGS2	3
BP	GO:2000379	positive regulation of reactive oxygen species metabolic process	5/54	106/18866	1.29374e-05	0.00046815	0.000275479	EGFR/IFNG/CDKN1A/MTOR/PTGS2	5
BP	GO:1903426	regulation of reactive oxygen species biosynthetic process	5/54	107/18866	1.35423e-05	0.000483135	0.000284297	CAV1/ALOX5/IFNG/MTOR/PTGS2	5
BP	GO:0001936	regulation of endothelial cell proliferation	6/54	184/18866	1.38891e-05	0.000488627	0.000287529	VEGFA/CAV1/HMOX1/ALOX5/MTOR/HIF1A	6
BP	GO:2000045	regulation of G1/S transition of mitotic cell cycle	6/54	185/18866	1.43234e-05	0.000497002	0.000292457	CDKN2A/BID/PML/EGFR/CDKN1A/MUC1	6
BP	GO:2001238	positive regulation of extrinsic apoptotic signaling pathway	4/54	52/18866	1.46549e-05	0.000501633	0.000295183	CAV1/BID/PML/ATF3	4
BP	GO:0050678	regulation of epithelial cell proliferation	8/54	395/18866	1.54198e-05	0.000520777	0.000306447	VEGFA/CAV1/HMOX1/ALOX5/TNFAIP3/EGFR/MTOR/HIF1A	8
BP	GO:0042493	response to drug	8/54	397/18866	1.59913e-05	0.000532973	0.000313624	CA9/NNMT/PLIN2/CYBB/EGFR/CDKN1A/MT3/PTGS2	8
BP	GO:0000082	G1/S transition of mitotic cell cycle	7/54	287/18866	1.68359e-05	0.000553836	0.000325901	CDKN2A/BID/PML/RRM2/EGFR/CDKN1A/MUC1	7
BP	GO:0046916	cellular transition metal ion homeostasis	5/54	116/18866	2.00376e-05	0.000650707	0.000382904	HMOX1/IFNG/MT3/MT1G/HIF1A	5
BP	GO:0051341	regulation of oxidoreductase activity	5/54	117/18866	2.08869e-05	0.000669701	0.000394081	CAV1/EGFR/IFNG/MT3/HIF1A	5
BP	GO:0001935	endothelial cell proliferation	6/54	199/18866	2.16464e-05	0.000680593	0.00040049	VEGFA/CAV1/HMOX1/ALOX5/MTOR/HIF1A	6
BP	GO:0033559	unsaturated fatty acid metabolic process	5/54	118/18866	2.17639e-05	0.000680593	0.00040049	SCD/ALOX5/ALOX15B/PTGS2/AKR1C1	5
BP	GO:0010632	regulation of epithelial cell migration	7/54	301/18866	2.28675e-05	0.000706383	0.000415666	VEGFA/HMOX1/IFNG/ENPP2/MTOR/HIF1A/PTGS2	7
BP	GO:0006636	unsaturated fatty acid biosynthetic process	4/54	59/18866	2.42743e-05	0.000740806	0.000435922	SCD/ALOX5/ALOX15B/PTGS2	4
BP	GO:1902806	regulation of cell cycle G1/S phase transition	6/54	206/18866	2.63006e-05	0.000793089	0.000466688	CDKN2A/BID/PML/EGFR/CDKN1A/MUC1	6
BP	GO:0044843	cell cycle G1/S phase transition	7/54	310/18866	2.76134e-05	0.00082288	0.000484218	CDKN2A/BID/PML/RRM2/EGFR/CDKN1A/MUC1	7
BP	GO:0061042	vascular wound healing	3/54	21/18866	2.84249e-05	0.000837212	0.000492652	VEGFA/ALOX5/TNFAIP3	3
BP	GO:0050679	positive regulation of epithelial cell proliferation	6/54	211/18866	3.0094e-05	0.000876185	0.000515585	VEGFA/HMOX1/TNFAIP3/EGFR/MTOR/HIF1A	6
BP	GO:0090276	regulation of peptide hormone secretion	6/54	213/18866	3.17294e-05	0.000913302	0.000537426	ALOX5/SLC2A1/EGFR/IFNG/ACSL4/HIF1A	6
BP	GO:0055093	response to hyperoxia	3/54	22/18866	3.28464e-05	0.000934831	0.000550095	CAV1/BNIP3/CDKN1A	3
BP	GO:0043281	regulation of cysteine-type endopeptidase activity involved in apoptotic process	6/54	215/18866	3.34355e-05	0.000941024	0.000553739	VEGFA/BID/PML/CD44/MT3/PTGS2	6
BP	GO:0001101	response to acid chemical	5/54	132/18866	3.73293e-05	0.00102059	0.000600562	VEGFA/CYBB/EGFR/CDO1/MTOR	5
BP	GO:1901522	positive regulation of transcription from RNA polymerase II promoter involved in cellular response to chemical stimulus	3/54	23/18866	3.76969e-05	0.00102059	0.000600562	VEGFA/MT3/HIF1A	3
BP	GO:0032768	regulation of monooxygenase activity	4/54	66/18866	3.78744e-05	0.00102059	0.000600562	CAV1/EGFR/IFNG/HIF1A	4
BP	GO:2000378	negative regulation of reactive oxygen species metabolic process	4/54	66/18866	3.78744e-05	0.00102059	0.000600562	CAV1/BNIP3/MT3/HIF1A	4
BP	GO:0042770	signal transduction in response to DNA damage	5/54	133/18866	3.87037e-05	0.00103196	0.000607251	BID/PML/CD44/CDKN1A/MUC1	5
BP	GO:0044282	small molecule catabolic process	8/54	452/18866	4.03838e-05	0.00106554	0.000627011	CD44/MT3/CDO1/MTOR/PCK2/GOT1/GPT2/MIOX	8
BP	GO:0050673	epithelial cell proliferation	8/54	453/18866	4.10199e-05	0.00107117	0.000630323	VEGFA/CAV1/HMOX1/ALOX5/TNFAIP3/EGFR/MTOR/HIF1A	8
BP	GO:0045428	regulation of nitric oxide biosynthetic process	4/54	68/18866	4.26158e-05	0.00109965	0.000647084	CAV1/IFNG/MTOR/PTGS2	4
BP	GO:0062012	regulation of small molecule metabolic process	8/54	456/18866	4.2979e-05	0.00109965	0.000647084	SCD/CAV1/TRIB3/DDIT4/IFNG/MTOR/HIF1A/PTGS2	8
BP	GO:0048662	negative regulation of smooth muscle cell proliferation	4/54	69/18866	4.51426e-05	0.00114346	0.000672863	HMOX1/TNFAIP3/IFNG/CDKN1A	4
BP	GO:0055076	transition metal ion homeostasis	5/54	138/18866	4.61748e-05	0.00114667	0.000674752	HMOX1/IFNG/MT3/MT1G/HIF1A	5
BP	GO:0098754	detoxification	5/54	138/18866	4.61748e-05	0.00114667	0.000674752	MT3/MT1G/ALB/GPX2/PTGS2	5
BP	GO:0052547	regulation of peptidase activity	8/54	466/18866	5.00843e-05	0.00123169	0.000724777	VEGFA/CAV1/BID/PML/CD44/MT3/PEBP1/PTGS2	8
BP	GO:0060249	anatomical structure homeostasis	8/54	469/18866	5.23981e-05	0.00127619	0.000750968	VEGFA/PML/SLC2A1/TNFAIP3/EGFR/ALB/HIF1A/PTGS2	8
BP	GO:0030879	mammary gland development	5/54	142/18866	5.29178e-05	0.00127658	0.000751194	VEGFA/CAV1/PML/CDO1/HIF1A	5
BP	GO:0007050	cell cycle arrest	6/54	234/18866	5.36243e-05	0.00128142	0.000754042	CDKN2A/PML/IFNG/CDKN1A/MTOR/MUC1	6
BP	GO:0010506	regulation of autophagy	7/54	347/18866	5.64792e-05	0.00133703	0.000786764	TRIB3/HMOX1/BNIP3/IFNG/MT3/MTOR/HIF1A	7
BP	GO:0006801	superoxide metabolic process	4/54	74/18866	5.94511e-05	0.00139435	0.000820495	NCF2/CYBB/EGFR/MT3	4
BP	GO:2000116	regulation of cysteine-type endopeptidase activity	6/54	239/18866	6.02984e-05	0.00140125	0.000824553	VEGFA/BID/PML/CD44/MT3/PTGS2	6
BP	GO:0001667	ameboidal-type cell migration	8/54	481/18866	6.25666e-05	0.00143007	0.000841512	VEGFA/PML/HMOX1/IFNG/ENPP2/MTOR/HIF1A/PTGS2	8
BP	GO:0031100	animal organ regeneration	4/54	75/18866	6.26677e-05	0.00143007	0.000841512	NNMT/HMOX1/EGFR/CDKN1A	4
BP	GO:0071229	cellular response to acid chemical	4/54	76/18866	6.60094e-05	0.00149287	0.000878472	VEGFA/CYBB/EGFR/MTOR	4
BP	GO:1990776	response to angiotensin	3/54	28/18866	6.90292e-05	0.00154735	0.000910529	CAV1/CYBB/PTGS2	3
BP	GO:0006469	negative regulation of protein kinase activity	6/54	246/18866	7.07426e-05	0.00157185	0.000924944	CDKN2A/CAV1/TRIB3/TNFAIP3/IFNG/CDKN1A	6
BP	GO:0006809	nitric oxide biosynthetic process	4/54	79/18866	7.6815e-05	0.00165163	0.00097189	CAV1/IFNG/MTOR/PTGS2	4
BP	GO:0043536	positive regulation of blood vessel endothelial cell migration	4/54	79/18866	7.6815e-05	0.00165163	0.00097189	VEGFA/HMOX1/HIF1A/PTGS2	4
BP	GO:0036296	response to increased oxygen levels	3/54	29/18866	7.68383e-05	0.00165163	0.00097189	CAV1/BNIP3/CDKN1A	3
BP	GO:0009636	response to toxic substance	6/54	250/18866	7.73301e-05	0.00165163	0.00097189	CDKN1A/MT3/MT1G/ALB/GPX2/PTGS2	6
BP	GO:0010631	epithelial cell migration	7/54	365/18866	7.75933e-05	0.00165163	0.00097189	VEGFA/HMOX1/IFNG/ENPP2/MTOR/HIF1A/PTGS2	7
BP	GO:0090132	epithelium migration	7/54	368/18866	8.16698e-05	0.00172391	0.00101443	VEGFA/HMOX1/IFNG/ENPP2/MTOR/HIF1A/PTGS2	7
BP	GO:0045861	negative regulation of proteolysis	7/54	369/18866	8.3067e-05	0.00173891	0.00102325	VEGFA/PML/CD44/MT3/PEBP1/CHAC1/PTGS2	7
BP	GO:0043457	regulation of cellular respiration	3/54	30/18866	8.52032e-05	0.00175463	0.0010325	BNIP3/IFNG/HIF1A	3
BP	GO:0060055	angiogenesis involved in wound healing	3/54	30/18866	8.52032e-05	0.00175463	0.0010325	VEGFA/ALOX5/TNFAIP3	3
BP	GO:0030072	peptide hormone secretion	6/54	257/18866	9.00311e-05	0.0018163	0.00106879	ALOX5/SLC2A1/EGFR/IFNG/ACSL4/HIF1A	6
BP	GO:0018108	peptidyl-tyrosine phosphorylation	7/54	374/18866	9.0349e-05	0.0018163	0.00106879	VEGFA/CAV1/EGFR/CD44/IFNG/ENPP2/MTOR	7
BP	GO:0090130	tissue migration	7/54	374/18866	9.0349e-05	0.0018163	0.00106879	VEGFA/HMOX1/IFNG/ENPP2/MTOR/HIF1A/PTGS2	7
BP	GO:1901617	organic hydroxy compound biosynthetic process	6/54	258/18866	9.19738e-05	0.00183441	0.00107944	SCD/ALOX15B/IFNG/PSAT1/PCK2/GOT1	6
BP	GO:0071549	cellular response to dexamethasone stimulus	3/54	31/18866	9.41413e-05	0.00184853	0.00108775	DDIT4/EGFR/PCK2	3
BP	GO:1902230	negative regulation of intrinsic apoptotic signaling pathway in response to DNA damage	3/54	31/18866	9.41413e-05	0.00184853	0.00108775	BID/CD44/MUC1	3
BP	GO:0018212	peptidyl-tyrosine modification	7/54	377/18866	9.4963e-05	0.00185032	0.00108881	VEGFA/CAV1/EGFR/CD44/IFNG/ENPP2/MTOR	7
BP	GO:0008652	cellular amino acid biosynthetic process	4/54	84/18866	9.76075e-05	0.00186648	0.00109832	CDO1/PSAT1/GOT1/GPT2	4
BP	GO:0046209	nitric oxide metabolic process	4/54	84/18866	9.76075e-05	0.00186648	0.00109832	CAV1/IFNG/MTOR/PTGS2	4
BP	GO:0001894	tissue homeostasis	6/54	261/18866	9.80031e-05	0.00186648	0.00109832	VEGFA/SLC2A1/TNFAIP3/EGFR/ALB/PTGS2	6
BP	GO:0043467	regulation of generation of precursor metabolites and energy	5/54	162/18866	9.88134e-05	0.00186787	0.00109913	DDIT4/BNIP3/IFNG/MTOR/HIF1A	5
BP	GO:0006970	response to osmotic stress	4/54	85/18866	0.000102211	0.00190368	0.00112021	SLC2A1/EGFR/TSC22D3/PTGS2	4
BP	GO:0043154	negative regulation of cysteine-type endopeptidase activity involved in apoptotic process	4/54	85/18866	0.000102211	0.00190368	0.00112021	VEGFA/CD44/MT3/PTGS2	4
BP	GO:0034637	cellular carbohydrate biosynthetic process	4/54	86/18866	0.000106971	0.00197779	0.00116381	SLC2A1/MTOR/PCK2/GOT1	4
BP	GO:0006066	alcohol metabolic process	7/54	385/18866	0.000108215	0.0019863	0.00116882	SCD/IFNG/MT3/PCK2/GOT1/AKR1C1/MIOX	7
BP	GO:0046883	regulation of hormone secretion	6/54	267/18866	0.000111006	0.00202286	0.00119034	ALOX5/SLC2A1/EGFR/IFNG/ACSL4/HIF1A	6
BP	GO:2001057	reactive nitrogen species metabolic process	4/54	87/18866	0.000111889	0.00202439	0.00119124	CAV1/IFNG/MTOR/PTGS2	4
BP	GO:0033673	negative regulation of kinase activity	6/54	268/18866	0.000113301	0.00203008	0.00119459	CDKN2A/CAV1/TRIB3/TNFAIP3/IFNG/CDKN1A	6
BP	GO:0045736	negative regulation of cyclin-dependent protein serine/threonine kinase activity	3/54	33/18866	0.000113806	0.00203008	0.00119459	CDKN2A/TNFAIP3/CDKN1A	3
BP	GO:0090559	regulation of membrane permeability	4/54	88/18866	0.000116969	0.00206224	0.00121351	BID/BNIP3/MT3/MTOR	4
BP	GO:0031331	positive regulation of cellular catabolic process	7/54	390/18866	0.000117237	0.00206224	0.00121351	CAV1/TRIB3/HMOX1/BNIP3/TNFAIP3/IFNG/HIF1A	7
BP	GO:0008625	extrinsic apoptotic signaling pathway via death domain receptors	4/54	89/18866	0.000122215	0.00211765	0.00124611	BID/HMOX1/TNFAIP3/ATF3	4
BP	GO:0042759	long-chain fatty acid biosynthetic process	3/54	34/18866	0.000124567	0.00211765	0.00124611	ALOX5/ALOX15B/PTGS2	3
BP	GO:0045907	positive regulation of vasoconstriction	3/54	34/18866	0.000124567	0.00211765	0.00124611	CAV1/EGFR/PTGS2	3
BP	GO:0046685	response to arsenic-containing substance	3/54	34/18866	0.000124567	0.00211765	0.00124611	HMOX1/CDKN1A/ATF3	3
BP	GO:1904030	negative regulation of cyclin-dependent protein kinase activity	3/54	34/18866	0.000124567	0.00211765	0.00124611	CDKN2A/TNFAIP3/CDKN1A	3
BP	GO:0006633	fatty acid biosynthetic process	5/54	173/18866	0.000134551	0.00227211	0.00133701	SCD/TRIB3/ALOX5/ALOX15B/PTGS2	5
BP	GO:0072525	pyridine-containing compound biosynthetic process	3/54	35/18866	0.00013597	0.00228088	0.00134217	NNMT/PSAT1/PTGS2	3
BP	GO:0015980	energy derivation by oxidation of organic compounds	6/54	278/18866	0.000138389	0.00230618	0.00135705	BID/BNIP3/IFNG/MT3/MTOR/HIF1A	6
BP	GO:2000117	negative regulation of cysteine-type endopeptidase activity	4/54	93/18866	0.000144916	0.00239916	0.00141177	VEGFA/CD44/MT3/PTGS2	4
BP	GO:0042554	superoxide anion generation	3/54	36/18866	0.000148031	0.00242875	0.00142918	NCF2/CYBB/EGFR	3
BP	GO:0016054	organic acid catabolic process	6/54	282/18866	0.00014958	0.00242875	0.00142918	CD44/CDO1/MTOR/PCK2/GOT1/GPT2	6
BP	GO:0046395	carboxylic acid catabolic process	6/54	282/18866	0.00014958	0.00242875	0.00142918	CD44/CDO1/MTOR/PCK2/GOT1/GPT2	6
BP	GO:0010660	regulation of muscle cell apoptotic process	4/54	94/18866	0.000151037	0.0024368	0.00143392	CDKN2A/HMOX1/BNIP3/IFNG	4
BP	GO:0007589	body fluid secretion	4/54	95/18866	0.000157343	0.00252247	0.00148433	VEGFA/CAV1/CDO1/HIF1A	4
BP	GO:0090050	positive regulation of cell migration involved in sprouting angiogenesis	3/54	37/18866	0.000160767	0.00256115	0.00150709	VEGFA/HMOX1/PTGS2	3
BP	GO:0050796	regulation of insulin secretion	5/54	181/18866	0.000166216	0.00263141	0.00154843	ALOX5/SLC2A1/IFNG/ACSL4/HIF1A	5
BP	GO:0010661	positive regulation of muscle cell apoptotic process	3/54	38/18866	0.000174194	0.00273556	0.00160972	CDKN2A/BNIP3/IFNG	3
BP	GO:2001235	positive regulation of apoptotic signaling pathway	5/54	183/18866	0.000174955	0.00273556	0.00160972	CAV1/BID/PML/BNIP3/ATF3	5
BP	GO:0010657	muscle cell apoptotic process	4/54	98/18866	0.000177404	0.00275684	0.00162224	CDKN2A/HMOX1/BNIP3/IFNG	4
BP	GO:0001558	regulation of cell growth	7/54	420/18866	0.000185143	0.00285652	0.0016809	CDKN2A/VEGFA/PML/EGFR/CDKN1A/MT3/MTOR	7
BP	GO:0034976	response to endoplasmic reticulum stress	6/54	294/18866	0.000187519	0.00285652	0.0016809	CAV1/PML/TRIB3/ALOX5/CHAC1/ATF3	6
BP	GO:0044262	cellular carbohydrate metabolic process	6/54	294/18866	0.000187519	0.00285652	0.0016809	DDIT4/SLC2A1/MTOR/PCK2/GOT1/MIOX	6
BP	GO:1902229	regulation of intrinsic apoptotic signaling pathway in response to DNA damage	3/54	39/18866	0.000188329	0.00285652	0.0016809	BID/CD44/MUC1	3
BP	GO:0005996	monosaccharide metabolic process	6/54	296/18866	0.000194522	0.00291552	0.00171562	SLC2A3/SLC2A1/MTOR/PCK2/GOT1/ATF3	6
BP	GO:0051348	negative regulation of transferase activity	6/54	296/18866	0.000194522	0.00291552	0.00171562	CDKN2A/CAV1/TRIB3/TNFAIP3/IFNG/CDKN1A	6
BP	GO:0019217	regulation of fatty acid metabolic process	4/54	101/18866	0.000199251	0.00296884	0.00174699	CAV1/TRIB3/MTOR/PTGS2	4
BP	GO:0010939	regulation of necrotic cell death	3/54	40/18866	0.000203188	0.00300979	0.00177109	CAV1/BNIP3/MT3	3
BP	GO:0000079	regulation of cyclin-dependent protein serine/threonine kinase activity	4/54	102/18866	0.000206946	0.00304764	0.00179336	CDKN2A/TNFAIP3/EGFR/CDKN1A	4
BP	GO:0003018	vascular process in circulatory system	5/54	190/18866	0.000208335	0.00305037	0.00179497	VEGFA/CAV1/HMOX1/EGFR/PTGS2	5
BP	GO:0048661	positive regulation of smooth muscle cell proliferation	4/54	103/18866	0.000214853	0.003096	0.00182182	HMOX1/EGFR/MTOR/PTGS2	4
BP	GO:0098869	cellular oxidant detoxification	4/54	103/18866	0.000214853	0.003096	0.00182182	MT3/ALB/GPX2/PTGS2	4
BP	GO:0019216	regulation of lipid metabolic process	7/54	431/18866	0.000216869	0.003096	0.00182182	SCD/CAV1/TRIB3/PLIN2/IFNG/MTOR/PTGS2	7
BP	GO:0038083	peptidyl-tyrosine autophosphorylation	3/54	41/18866	0.000218786	0.003096	0.00182182	VEGFA/CAV1/EGFR	3
BP	GO:0071548	response to dexamethasone	3/54	41/18866	0.000218786	0.003096	0.00182182	DDIT4/EGFR/PCK2	3
BP	GO:0072524	pyridine-containing compound metabolic process	3/54	41/18866	0.000218786	0.003096	0.00182182	NNMT/PSAT1/PTGS2	3
BP	GO:0052548	regulation of endopeptidase activity	7/54	434/18866	0.000226245	0.00318376	0.00187346	VEGFA/BID/PML/CD44/MT3/PEBP1/PTGS2	7
BP	GO:0050731	positive regulation of peptidyl-tyrosine phosphorylation	5/54	195/18866	0.000235004	0.00328875	0.00193524	VEGFA/CD44/IFNG/ENPP2/MTOR	5
BP	GO:1904029	regulation of cyclin-dependent protein kinase activity	4/54	106/18866	0.000239881	0.00333077	0.00195997	CDKN2A/TNFAIP3/EGFR/CDKN1A	4
BP	GO:0007565	female pregnancy	5/54	196/18866	0.000240636	0.00333077	0.00195997	VEGFA/SLC2A1/ACSL4/MTOR/PTGS2	5
BP	GO:0030330	DNA damage response, signal transduction by p53 class mediator	4/54	107/18866	0.000248671	0.00342328	0.0020144	PML/CD44/CDKN1A/MUC1	4
BP	GO:0046879	hormone secretion	6/54	314/18866	0.000267311	0.00365999	0.0021537	ALOX5/SLC2A1/EGFR/IFNG/ACSL4/HIF1A	6
BP	GO:1904659	glucose transmembrane transport	4/54	110/18866	0.000276431	0.00376451	0.0022152	TRIB3/SLC2A3/SLC2A1/SLC2A12	4
BP	GO:0014002	astrocyte development	3/54	45/18866	0.000288889	0.00387173	0.00227829	EGFR/IFNG/MT3	3
BP	GO:0034198	cellular response to amino acid starvation	3/54	45/18866	0.000288889	0.00387173	0.00227829	CDKN1A/MTOR/ATF3	3
BP	GO:0045429	positive regulation of nitric oxide biosynthetic process	3/54	45/18866	0.000288889	0.00387173	0.00227829	IFNG/MTOR/PTGS2	3
BP	GO:0009416	response to light stimulus	6/54	319/18866	0.000290921	0.00387843	0.00228224	PML/EGFR/CDKN1A/MTOR/HIF1A/PTGS2	6
BP	GO:0009896	positive regulation of catabolic process	7/54	454/18866	0.000297472	0.00394501	0.00232141	CAV1/TRIB3/HMOX1/BNIP3/TNFAIP3/IFNG/HIF1A	7
BP	GO:1901214	regulation of neuron death	6/54	321/18866	0.000300812	0.00396852	0.00233525	HMOX1/DDIT4/IFNG/MT3/MTOR/HIF1A	6
BP	GO:0001676	long-chain fatty acid metabolic process	4/54	113/18866	0.000306352	0.00397282	0.00233778	ALOX5/ALOX15B/ACSL4/PTGS2	4
BP	GO:0001938	positive regulation of endothelial cell proliferation	4/54	113/18866	0.000306352	0.00397282	0.00233778	VEGFA/HMOX1/MTOR/HIF1A	4
BP	GO:1904407	positive regulation of nitric oxide metabolic process	3/54	46/18866	0.00030842	0.00397282	0.00233778	IFNG/MTOR/PTGS2	3
BP	GO:0046890	regulation of lipid biosynthetic process	5/54	207/18866	0.000309609	0.00397282	0.00233778	SCD/TRIB3/IFNG/MTOR/PTGS2	5
BP	GO:0009895	negative regulation of catabolic process	6/54	323/18866	0.000310965	0.00397282	0.00233778	PML/HMOX1/DDIT4/EGFR/MT3/MTOR	6
BP	GO:0009914	hormone transport	6/54	323/18866	0.000310965	0.00397282	0.00233778	ALOX5/SLC2A1/EGFR/IFNG/ACSL4/HIF1A	6
BP	GO:0045766	positive regulation of angiogenesis	5/54	208/18866	0.000316551	0.00397282	0.00233778	VEGFA/HMOX1/CYBB/HIF1A/PTGS2	5
BP	GO:0008645	hexose transmembrane transport	4/54	114/18866	0.000316822	0.00397282	0.00233778	TRIB3/SLC2A3/SLC2A1/SLC2A12	4
BP	GO:0043200	response to amino acid	4/54	114/18866	0.000316822	0.00397282	0.00233778	CYBB/EGFR/CDO1/MTOR	4
BP	GO:1990748	cellular detoxification	4/54	114/18866	0.000316822	0.00397282	0.00233778	MT3/ALB/GPX2/PTGS2	4
BP	GO:0009612	response to mechanical stimulus	5/54	209/18866	0.000323611	0.00403796	0.00237611	SLC2A1/BNIP3/EGFR/GOT1/PTGS2	5
BP	GO:0015749	monosaccharide transmembrane transport	4/54	116/18866	0.000338529	0.0042034	0.00247346	TRIB3/SLC2A3/SLC2A1/SLC2A12	4
BP	GO:1904019	epithelial cell apoptotic process	4/54	117/18866	0.000349773	0.00425335	0.00250286	BID/HMOX1/TNFAIP3/MTOR	4
BP	GO:1904036	negative regulation of epithelial cell apoptotic process	3/54	48/18866	0.000349994	0.00425335	0.00250286	HMOX1/TNFAIP3/MTOR	3
BP	GO:1990928	response to amino acid starvation	3/54	48/18866	0.000349994	0.00425335	0.00250286	CDKN1A/MTOR/ATF3	3
BP	GO:0016051	carbohydrate biosynthetic process	5/54	213/18866	0.00035305	0.00425335	0.00250286	SLC2A1/MTOR/PCK2/GOT1/ATF3	5
BP	GO:0030073	insulin secretion	5/54	213/18866	0.00035305	0.00425335	0.00250286	ALOX5/SLC2A1/IFNG/ACSL4/HIF1A	5
BP	GO:0071214	cellular response to abiotic stimulus	6/54	331/18866	0.000354306	0.00425335	0.00250286	SLC2A1/BNIP3/EGFR/CDKN1A/GOT1/PTGS2	6
BP	GO:0104004	cellular response to environmental stimulus	6/54	331/18866	0.000354306	0.00425335	0.00250286	SLC2A1/BNIP3/EGFR/CDKN1A/GOT1/PTGS2	6
BP	GO:0010749	regulation of nitric oxide mediated signal transduction	2/54	10/18866	0.000356582	0.00425641	0.00250465	VEGFA/EGFR	2
BP	GO:0007569	cell aging	4/54	118/18866	0.000361282	0.00425641	0.00250465	CDKN2A/PML/CDKN1A/MTOR	4
BP	GO:0021987	cerebral cortex development	4/54	118/18866	0.000361282	0.00425641	0.00250465	SLC2A1/BNIP3/EGFR/HIF1A	4
BP	GO:0034219	carbohydrate transmembrane transport	4/54	118/18866	0.000361282	0.00425641	0.00250465	TRIB3/SLC2A3/SLC2A1/SLC2A12	4
BP	GO:0050873	brown fat cell differentiation	3/54	50/18866	0.000395017	0.00461096	0.00271329	BNIP3/MTOR/PTGS2	3
BP	GO:1902743	regulation of lamellipodium organization	3/54	50/18866	0.000395017	0.00461096	0.00271329	CD44/ENPP2/MTOR	3
BP	GO:0120254	olefinic compound metabolic process	4/54	121/18866	0.000397436	0.00461792	0.00271738	ALOX5/ALOX15B/PTGS2/AKR1C1	4
BP	GO:0006690	icosanoid metabolic process	4/54	122/18866	0.000410042	0.00472108	0.00277808	ALOX5/ALOX15B/PTGS2/AKR1C1	4
BP	GO:0097237	cellular response to toxic substance	4/54	122/18866	0.000410042	0.00472108	0.00277808	MT3/ALB/GPX2/PTGS2	4
BP	GO:0048146	positive regulation of fibroblast proliferation	3/54	51/18866	0.000418858	0.00480076	0.00282498	PML/EGFR/CDKN1A	3
BP	GO:0019852	L-ascorbic acid metabolic process	2/54	11/18866	0.000435022	0.0049096	0.00288902	SLC2A3/SLC2A1	2
BP	GO:0033483	gas homeostasis	2/54	11/18866	0.000435022	0.0049096	0.00288902	CAV1/HIF1A	2
BP	GO:2000392	regulation of lamellipodium morphogenesis	2/54	11/18866	0.000435022	0.0049096	0.00288902	CD44/ENPP2	2
BP	GO:0022612	gland morphogenesis	4/54	124/18866	0.000436107	0.0049096	0.00288902	CAV1/PML/TNFAIP3/EGFR	4
BP	GO:0050999	regulation of nitric-oxide synthase activity	3/54	52/18866	0.000443606	0.00497192	0.00292569	CAV1/EGFR/HIF1A	3
BP	GO:0034605	cellular response to heat	4/54	125/18866	0.000449574	0.00501662	0.00295199	HMOX1/CDKN1A/MTOR/PTGS2	4
BP	GO:0044706	multi-multicellular organism process	5/54	226/18866	0.000462901	0.00510273	0.00300267	VEGFA/SLC2A1/ACSL4/MTOR/PTGS2	5
BP	GO:2001020	regulation of response to DNA damage stimulus	5/54	226/18866	0.000462901	0.00510273	0.00300267	BID/PML/EGFR/CD44/MUC1	5
BP	GO:2000134	negative regulation of G1/S transition of mitotic cell cycle	4/54	126/18866	0.000463335	0.00510273	0.00300267	CDKN2A/PML/CDKN1A/MUC1	4
BP	GO:0016049	cell growth	7/54	490/18866	0.00047061	0.00516041	0.00303661	CDKN2A/VEGFA/PML/EGFR/CDKN1A/MT3/MTOR	7
BP	GO:0050708	regulation of protein secretion	6/54	352/18866	0.000490864	0.00535931	0.00315365	ALOX5/SLC2A1/EGFR/IFNG/ACSL4/HIF1A	6
BP	GO:0030857	negative regulation of epithelial cell differentiation	3/54	54/18866	0.000495874	0.00539077	0.00317216	VEGFA/CAV1/IFNG	3
BP	GO:0010001	glial cell differentiation	5/54	230/18866	0.00050139	0.00542744	0.00319374	BNIP3/EGFR/IFNG/MT3/MTOR	5
BP	GO:0051222	positive regulation of protein transport	6/54	354/18866	0.000505751	0.00545135	0.00320781	BID/EGFR/IFNG/ACSL4/HIF1A/PTGS2	6
BP	GO:0072584	caveolin-mediated endocytosis	2/54	12/18866	0.000521069	0.00559266	0.00329096	CAV1/PROM2	2
BP	GO:0006766	vitamin metabolic process	4/54	131/18866	0.000536686	0.00571187	0.00336111	SLC2A3/SLC2A1/IFNG/PSAT1	4
BP	GO:0010508	positive regulation of autophagy	4/54	131/18866	0.000536686	0.00571187	0.00336111	HMOX1/BNIP3/IFNG/HIF1A	4
BP	GO:0006977	DNA damage response, signal transduction by p53 class mediator resulting in cell cycle arrest	3/54	56/18866	0.000551936	0.00573911	0.00337714	PML/CDKN1A/MUC1	3
BP	GO:0010595	positive regulation of endothelial cell migration	4/54	132/18866	0.000552291	0.00573911	0.00337714	VEGFA/HMOX1/HIF1A/PTGS2	4
BP	GO:1902807	negative regulation of cell cycle G1/S phase transition	4/54	132/18866	0.000552291	0.00573911	0.00337714	CDKN2A/PML/CDKN1A/MUC1	4
BP	GO:0000302	response to reactive oxygen species	5/54	235/18866	0.00055284	0.00573911	0.00337714	HMOX1/BNIP3/TNFAIP3/EGFR/MT3	5
BP	GO:0045444	fat cell differentiation	5/54	235/18866	0.00055284	0.00573911	0.00337714	TRIB3/ALOX5/BNIP3/MTOR/PTGS2	5
BP	GO:1904018	positive regulation of vasculature development	5/54	235/18866	0.00055284	0.00573911	0.00337714	VEGFA/HMOX1/CYBB/HIF1A/PTGS2	5
BP	GO:0042743	hydrogen peroxide metabolic process	3/54	57/18866	0.000581424	0.00596254	0.00350861	CYBB/EGFR/MT3	3
BP	GO:0072431	signal transduction involved in mitotic G1 DNA damage checkpoint	3/54	57/18866	0.000581424	0.00596254	0.00350861	PML/CDKN1A/MUC1	3
BP	GO:1902400	intracellular signal transduction involved in G1 DNA damage checkpoint	3/54	57/18866	0.000581424	0.00596254	0.00350861	PML/CDKN1A/MUC1	3
BP	GO:0019369	arachidonic acid metabolic process	3/54	58/18866	0.000611901	0.00620312	0.00365018	ALOX5/ALOX15B/PTGS2	3
BP	GO:0010870	positive regulation of receptor biosynthetic process	2/54	13/18866	0.000614679	0.00620312	0.00365018	IFNG/HIF1A	2
BP	GO:0048548	regulation of pinocytosis	2/54	13/18866	0.000614679	0.00620312	0.00365018	CAV1/PROM2	2
BP	GO:0061043	regulation of vascular wound healing	2/54	13/18866	0.000614679	0.00620312	0.00365018	ALOX5/TNFAIP3	2
BP	GO:1904951	positive regulation of establishment of protein localization	6/54	370/18866	0.000637937	0.00634118	0.00373142	BID/EGFR/IFNG/ACSL4/HIF1A/PTGS2	6
BP	GO:0046456	icosanoid biosynthetic process	3/54	59/18866	0.000643381	0.00634118	0.00373142	ALOX5/ALOX15B/PTGS2	3
BP	GO:0071385	cellular response to glucocorticoid stimulus	3/54	59/18866	0.000643381	0.00634118	0.00373142	DDIT4/EGFR/PCK2	3
BP	GO:0072413	signal transduction involved in mitotic cell cycle checkpoint	3/54	59/18866	0.000643381	0.00634118	0.00373142	PML/CDKN1A/MUC1	3
BP	GO:1902402	signal transduction involved in mitotic DNA damage checkpoint	3/54	59/18866	0.000643381	0.00634118	0.00373142	PML/CDKN1A/MUC1	3
BP	GO:1902403	signal transduction involved in mitotic DNA integrity checkpoint	3/54	59/18866	0.000643381	0.00634118	0.00373142	PML/CDKN1A/MUC1	3
BP	GO:0051402	neuron apoptotic process	5/54	245/18866	0.000667557	0.00655396	0.00385664	BID/HMOX1/BNIP3/MT3/HIF1A	5
BP	GO:0019229	regulation of vasoconstriction	3/54	60/18866	0.000675877	0.0065846	0.00387466	CAV1/EGFR/PTGS2	3
BP	GO:1903428	positive regulation of reactive oxygen species biosynthetic process	3/54	60/18866	0.000675877	0.0065846	0.00387466	IFNG/MTOR/PTGS2	3
BP	GO:0072330	monocarboxylic acid biosynthetic process	5/54	246/18866	0.000679939	0.0065988	0.00388302	SCD/TRIB3/ALOX5/ALOX15B/PTGS2	5
BP	GO:0009411	response to UV	4/54	140/18866	0.000688974	0.00666096	0.0039196	PML/EGFR/CDKN1A/PTGS2	4
BP	GO:0001889	liver development	4/54	141/18866	0.000707596	0.0068065	0.00400524	HMOX1/TNFAIP3/EGFR/PCK2	4
BP	GO:1902041	regulation of extrinsic apoptotic signaling pathway via death domain receptors	3/54	61/18866	0.000709403	0.0068065	0.00400524	HMOX1/TNFAIP3/ATF3	3
BP	GO:0034356	NAD biosynthesis via nicotinamide riboside salvage pathway	2/54	14/18866	0.000715811	0.00681635	0.00401103	NNMT/PTGS2	2
BP	GO:0090399	replicative senescence	2/54	14/18866	0.000715811	0.00681635	0.00401103	CDKN2A/CDKN1A	2
BP	GO:0002791	regulation of peptide secretion	6/54	381/18866	0.000743386	0.00694625	0.00408748	ALOX5/SLC2A1/EGFR/IFNG/ACSL4/HIF1A	6
BP	GO:0002260	lymphocyte homeostasis	3/54	62/18866	0.000743971	0.00694625	0.00408748	TNFAIP3/TSC22D3/HIF1A	3
BP	GO:0071384	cellular response to corticosteroid stimulus	3/54	62/18866	0.000743971	0.00694625	0.00408748	DDIT4/EGFR/PCK2	3
BP	GO:0035296	regulation of tube diameter	4/54	143/18866	0.000745906	0.00694625	0.00408748	CAV1/HMOX1/EGFR/PTGS2	4
BP	GO:0045598	regulation of fat cell differentiation	4/54	143/18866	0.000745906	0.00694625	0.00408748	TRIB3/ALOX5/MTOR/PTGS2	4
BP	GO:0097746	regulation of blood vessel diameter	4/54	143/18866	0.000745906	0.00694625	0.00408748	CAV1/HMOX1/EGFR/PTGS2	4
BP	GO:0035150	regulation of tube size	4/54	144/18866	0.000765602	0.00707763	0.00416478	CAV1/HMOX1/EGFR/PTGS2	4
BP	GO:0061008	hepaticobiliary system development	4/54	144/18866	0.000765602	0.00707763	0.00416478	HMOX1/TNFAIP3/EGFR/PCK2	4
BP	GO:0031571	mitotic G1 DNA damage checkpoint	3/54	63/18866	0.000779594	0.00715475	0.00421016	PML/CDKN1A/MUC1	3
BP	GO:0070059	intrinsic apoptotic signaling pathway in response to endoplasmic reticulum stress	3/54	63/18866	0.000779594	0.00715475	0.00421016	PML/TRIB3/CHAC1	3
BP	GO:0048872	homeostasis of number of cells	5/54	256/18866	0.000813447	0.00738447	0.00434534	VEGFA/HMOX1/TNFAIP3/TSC22D3/HIF1A	5
BP	GO:0044783	G1 DNA damage checkpoint	3/54	64/18866	0.000816286	0.00738447	0.00434534	PML/CDKN1A/MUC1	3
BP	GO:0044819	mitotic G1/S transition checkpoint	3/54	64/18866	0.000816286	0.00738447	0.00434534	PML/CDKN1A/MUC1	3
BP	GO:0070265	necrotic cell death	3/54	64/18866	0.000816286	0.00738447	0.00434534	CAV1/BNIP3/MT3	3
BP	GO:0010273	detoxification of copper ion	2/54	15/18866	0.000824421	0.00740517	0.00435752	MT3/MT1G	2
BP	GO:1990169	stress response to copper ion	2/54	15/18866	0.000824421	0.00740517	0.00435752	MT3/MT1G	2
BP	GO:0010951	negative regulation of endopeptidase activity	5/54	258/18866	0.000842343	0.0075111	0.00441986	VEGFA/CD44/MT3/PEBP1/PTGS2	5
BP	GO:0051607	defense response to virus	5/54	258/18866	0.000842343	0.0075111	0.00441986	PML/DDIT4/BNIP3/TNFAIP3/IFNG	5
BP	GO:0071901	negative regulation of protein serine/threonine kinase activity	4/54	148/18866	0.000848075	0.0075111	0.00441986	CDKN2A/CAV1/TNFAIP3/CDKN1A	4
BP	GO:1903670	regulation of sprouting angiogenesis	4/54	148/18866	0.000848075	0.0075111	0.00441986	VEGFA/HMOX1/ALOX5/PTGS2	4
BP	GO:0042180	cellular ketone metabolic process	5/54	260/18866	0.000871999	0.00769607	0.0045287	CAV1/TRIB3/MTOR/PTGS2/AKR1C1	5
BP	GO:0006606	protein import into nucleus	4/54	150/18866	0.00089158	0.00784157	0.00461432	PML/IFNG/CDKN1A/PTGS2	4
BP	GO:0008643	carbohydrate transport	4/54	151/18866	0.000913912	0.00796725	0.00468827	TRIB3/SLC2A3/SLC2A1/SLC2A12	4
BP	GO:0061041	regulation of wound healing	4/54	151/18866	0.000913912	0.00796725	0.00468827	CAV1/ALOX5/TNFAIP3/MTOR	4
BP	GO:0042176	regulation of protein catabolic process	6/54	397/18866	0.000920352	0.00796725	0.00468827	CAV1/PML/TRIB3/TNFAIP3/EGFR/IFNG	6
BP	GO:1903672	positive regulation of sprouting angiogenesis	3/54	67/18866	0.000932896	0.00796725	0.00468827	VEGFA/HMOX1/PTGS2	3
BP	GO:1905710	positive regulation of membrane permeability	3/54	67/18866	0.000932896	0.00796725	0.00468827	BID/BNIP3/MT3	3
BP	GO:0006090	pyruvate metabolic process	4/54	152/18866	0.000936636	0.00796725	0.00468827	DDIT4/IFNG/PCK2/HIF1A	4
BP	GO:0002070	epithelial cell maturation	2/54	16/18866	0.000940469	0.00796725	0.00468827	CDKN1A/HIF1A	2
BP	GO:0006103	2-oxoglutarate metabolic process	2/54	16/18866	0.000940469	0.00796725	0.00468827	GOT1/GPT2	2
BP	GO:0010940	positive regulation of necrotic cell death	2/54	16/18866	0.000940469	0.00796725	0.00468827	BNIP3/MT3	2
BP	GO:0060576	intestinal epithelial cell development	2/54	16/18866	0.000940469	0.00796725	0.00468827	CDKN1A/HIF1A	2
BP	GO:1902166	negative regulation of intrinsic apoptotic signaling pathway in response to DNA damage by p53 class mediator	2/54	16/18866	0.000940469	0.00796725	0.00468827	CD44/MUC1	2
BP	GO:0009165	nucleotide biosynthetic process	5/54	266/18866	0.000965656	0.00815336	0.00479779	NNMT/SCD/RRM2/ACSL4/PTGS2	5
BP	GO:0009150	purine ribonucleotide metabolic process	6/54	401/18866	0.000969293	0.00815688	0.00479986	SCD/DDIT4/IFNG/ACSF2/ACSL4/HIF1A	6
BP	GO:0016239	positive regulation of macroautophagy	3/54	68/18866	0.000973986	0.00816922	0.00480712	HMOX1/BNIP3/HIF1A	3
BP	GO:0072331	signal transduction by p53 class mediator	5/54	267/18866	0.000981966	0.00820898	0.00483052	PML/DDIT4/CD44/CDKN1A/MUC1	5
BP	GO:1901293	nucleoside phosphate biosynthetic process	5/54	269/18866	0.0010152	0.00843951	0.00496617	NNMT/SCD/RRM2/ACSL4/PTGS2	5
BP	GO:0071230	cellular response to amino acid stimulus	3/54	69/18866	0.00101621	0.00843951	0.00496617	CYBB/EGFR/MTOR	3
BP	GO:0098739	import across plasma membrane	4/54	157/18866	0.00105627	0.00863175	0.00507929	SLC1A4/SLC2A3/SLC2A1/IFNG	4
BP	GO:0006879	cellular iron ion homeostasis	3/54	70/18866	0.00105957	0.00863175	0.00507929	HMOX1/IFNG/HIF1A	3
BP	GO:0006978	DNA damage response, signal transduction by p53 class mediator resulting in transcription of p21 class mediator	2/54	17/18866	0.00106391	0.00863175	0.00507929	CDKN1A/MUC1	2
BP	GO:0030949	positive regulation of vascular endothelial growth factor receptor signaling pathway	2/54	17/18866	0.00106391	0.00863175	0.00507929	MT3/HIF1A	2
BP	GO:0061687	detoxification of inorganic compound	2/54	17/18866	0.00106391	0.00863175	0.00507929	MT3/MT1G	2
BP	GO:0072673	lamellipodium morphogenesis	2/54	17/18866	0.00106391	0.00863175	0.00507929	CD44/ENPP2	2
BP	GO:0097501	stress response to metal ion	2/54	17/18866	0.00106391	0.00863175	0.00507929	MT3/MT1G	2
BP	GO:0010466	negative regulation of peptidase activity	5/54	272/18866	0.00106662	0.00863175	0.00507929	VEGFA/CD44/MT3/PEBP1/PTGS2	5
BP	GO:0009259	ribonucleotide metabolic process	6/54	416/18866	0.00117096	0.00944596	0.00555841	SCD/DDIT4/IFNG/ACSF2/ACSL4/HIF1A	6
BP	GO:0043491	protein kinase B signaling	5/54	278/18866	0.00117523	0.00945032	0.00556097	TRIB3/EGFR/MT3/MTOR/GDF15	5
BP	GO:0042772	DNA damage response, signal transduction resulting in transcription	2/54	18/18866	0.00119471	0.00950175	0.00559124	CDKN1A/MUC1	2
BP	GO:1902165	regulation of intrinsic apoptotic signaling pathway in response to DNA damage by p53 class mediator	2/54	18/18866	0.00119471	0.00950175	0.00559124	CD44/MUC1	2
BP	GO:0072401	signal transduction involved in DNA integrity checkpoint	3/54	73/18866	0.00119663	0.00950175	0.00559124	PML/CDKN1A/MUC1	3
BP	GO:0072422	signal transduction involved in DNA damage checkpoint	3/54	73/18866	0.00119663	0.00950175	0.00559124	PML/CDKN1A/MUC1	3
BP	GO:0043535	regulation of blood vessel endothelial cell migration	4/54	164/18866	0.00124126	0.00976089	0.00574373	VEGFA/HMOX1/HIF1A/PTGS2	4
BP	GO:0046165	alcohol biosynthetic process	4/54	164/18866	0.00124126	0.00976089	0.00574373	SCD/IFNG/PCK2/GOT1	4
BP	GO:0051881	regulation of mitochondrial membrane potential	3/54	74/18866	0.00124468	0.00976089	0.00574373	BID/BNIP3/GOT1	3
BP	GO:0072395	signal transduction involved in cell cycle checkpoint	3/54	74/18866	0.00124468	0.00976089	0.00574373	PML/CDKN1A/MUC1	3
BP	GO:0032868	response to insulin	5/54	283/18866	0.00127184	0.00994309	0.00585094	TRIB3/SLC2A1/MTOR/PCK2/GOT1	5
BP	GO:0009408	response to heat	4/54	166/18866	0.00129803	0.0101167	0.00595309	HMOX1/CDKN1A/MTOR/PTGS2	4
BP	GO:0032095	regulation of response to food	2/54	19/18866	0.00133281	0.0102304	0.00601998	MT3/MTOR	2
BP	GO:0034393	positive regulation of smooth muscle cell apoptotic process	2/54	19/18866	0.00133281	0.0102304	0.00601998	CDKN2A/IFNG	2
BP	GO:0060749	mammary gland alveolus development	2/54	19/18866	0.00133281	0.0102304	0.00601998	VEGFA/HIF1A	2
BP	GO:0061377	mammary gland lobule development	2/54	19/18866	0.00133281	0.0102304	0.00601998	VEGFA/HIF1A	2
BP	GO:0070233	negative regulation of T cell apoptotic process	2/54	19/18866	0.00133281	0.0102304	0.00601998	TSC22D3/HIF1A	2
BP	GO:0019693	ribose phosphate metabolic process	6/54	427/18866	0.00133827	0.0102412	0.00602636	SCD/DDIT4/IFNG/ACSF2/ACSL4/HIF1A	6
BP	GO:1903524	positive regulation of blood circulation	3/54	76/18866	0.00134439	0.0102571	0.00603569	CAV1/EGFR/PTGS2	3
BP	GO:0061418	regulation of transcription from RNA polymerase II promoter in response to hypoxia	3/54	77/18866	0.00139608	0.0105876	0.00623021	CA9/VEGFA/HIF1A	3
BP	GO:0150076	neuroinflammatory response	3/54	77/18866	0.00139608	0.0105876	0.00623021	EGFR/IFNG/PTGS2	3
BP	GO:0030099	myeloid cell differentiation	6/54	431/18866	0.00140345	0.0106118	0.00624441	VEGFA/PML/IFNG/MT1G/MTOR/HIF1A	6
BP	GO:0034614	cellular response to reactive oxygen species	4/54	170/18866	0.00141699	0.0106822	0.00628588	BNIP3/TNFAIP3/EGFR/MT3	4
BP	GO:0030856	regulation of epithelial cell differentiation	4/54	171/18866	0.00144787	0.0108269	0.00637099	VEGFA/CAV1/ALOX15B/IFNG	4
BP	GO:0051170	import into nucleus	4/54	171/18866	0.00144787	0.0108269	0.00637099	PML/IFNG/CDKN1A/PTGS2	4
BP	GO:0042310	vasoconstriction	3/54	78/18866	0.001449	0.0108269	0.00637099	CAV1/EGFR/PTGS2	3
BP	GO:0034138	toll-like receptor 3 signaling pathway	2/54	20/18866	0.00147819	0.0109558	0.00644688	CAV1/TNFAIP3	2
BP	GO:0071243	cellular response to arsenic-containing substance	2/54	20/18866	0.00147819	0.0109558	0.00644688	HMOX1/ATF3	2
BP	GO:0050714	positive regulation of protein secretion	4/54	172/18866	0.00147923	0.0109558	0.00644688	EGFR/IFNG/ACSL4/HIF1A	4
BP	GO:0000422	autophagy of mitochondrion	3/54	79/18866	0.00150316	0.0110363	0.00649421	BNIP3/GABARAPL1/HIF1A	3
BP	GO:0061726	mitochondrion disassembly	3/54	79/18866	0.00150316	0.0110363	0.00649421	BNIP3/GABARAPL1/HIF1A	3
BP	GO:0090398	cellular senescence	3/54	79/18866	0.00150316	0.0110363	0.00649421	CDKN2A/PML/CDKN1A	3
BP	GO:0021543	pallium development	4/54	173/18866	0.00151106	0.0110622	0.00650945	SLC2A1/BNIP3/EGFR/HIF1A	4
BP	GO:0001659	temperature homeostasis	4/54	174/18866	0.00154336	0.0112337	0.00661039	VEGFA/SCD/CAV1/PTGS2	4
BP	GO:0015718	monocarboxylic acid transport	4/54	174/18866	0.00154336	0.0112337	0.00661039	PLIN2/SLC2A1/ACSL4/AKR1C1	4
BP	GO:0006110	regulation of glycolytic process	3/54	80/18866	0.00155858	0.0112505	0.00662028	DDIT4/IFNG/HIF1A	3
BP	GO:0031397	negative regulation of protein ubiquitination	3/54	80/18866	0.00155858	0.0112505	0.00662028	CAV1/TNFAIP3/MTOR	3
BP	GO:0010876	lipid localization	6/54	440/18866	0.00155899	0.0112505	0.00662028	HILPDA/CAV1/PLIN2/SLC2A1/ACSL4/AKR1C1	6
BP	GO:0006163	purine nucleotide metabolic process	6/54	442/18866	0.00159528	0.0114745	0.00675208	SCD/DDIT4/IFNG/ACSF2/ACSL4/HIF1A	6
BP	GO:0016241	regulation of macroautophagy	4/54	176/18866	0.0016094	0.0114745	0.00675208	HMOX1/BNIP3/MTOR/HIF1A	4
BP	GO:0048608	reproductive structure development	6/54	443/18866	0.00161366	0.0114745	0.00675208	VEGFA/ALOX15B/EGFR/TFAP2C/HIF1A/PTGS2	6
BP	GO:0019915	lipid storage	3/54	81/18866	0.00161527	0.0114745	0.00675208	HILPDA/CAV1/PLIN2	3
BP	GO:0071158	positive regulation of cell cycle arrest	3/54	81/18866	0.00161527	0.0114745	0.00675208	PML/CDKN1A/MUC1	3
BP	GO:0009110	vitamin biosynthetic process	2/54	21/18866	0.0016308	0.0114745	0.00675208	IFNG/PSAT1	2
BP	GO:0043651	linoleic acid metabolic process	2/54	21/18866	0.0016308	0.0114745	0.00675208	ALOX5/ALOX15B	2
BP	GO:0090312	positive regulation of protein deacetylation	2/54	21/18866	0.0016308	0.0114745	0.00675208	VEGFA/IFNG	2
BP	GO:1903599	positive regulation of autophagy of mitochondrion	2/54	21/18866	0.0016308	0.0114745	0.00675208	BNIP3/HIF1A	2
BP	GO:0048771	tissue remodeling	4/54	178/18866	0.00167739	0.0117696	0.00692575	CAV1/TNFAIP3/EGFR/HIF1A	4
BP	GO:0009314	response to radiation	6/54	447/18866	0.00168882	0.0117835	0.00693391	PML/EGFR/CDKN1A/MTOR/HIF1A/PTGS2	6
BP	GO:0061458	reproductive system development	6/54	447/18866	0.00168882	0.0117835	0.00693391	VEGFA/ALOX15B/EGFR/TFAP2C/HIF1A/PTGS2	6
BP	GO:0050890	cognition	5/54	302/18866	0.00169332	0.0117835	0.00693391	SLC1A4/EGFR/MTOR/HIF1A/PTGS2	5
BP	GO:1901990	regulation of mitotic cell cycle phase transition	6/54	448/18866	0.00170802	0.0118492	0.00697258	CDKN2A/BID/PML/EGFR/CDKN1A/MUC1	6
BP	GO:0048469	cell maturation	4/54	179/18866	0.00171212	0.0118492	0.00697258	VEGFA/CDKN1A/MTOR/HIF1A	4
BP	GO:0048145	regulation of fibroblast proliferation	3/54	83/18866	0.00173249	0.0118927	0.00699816	PML/EGFR/CDKN1A	3
BP	GO:0048708	astrocyte differentiation	3/54	83/18866	0.00173249	0.0118927	0.00699816	EGFR/IFNG/MT3	3
BP	GO:2001021	negative regulation of response to DNA damage stimulus	3/54	83/18866	0.00173249	0.0118927	0.00699816	BID/CD44/MUC1	3
BP	GO:0006071	glycerol metabolic process	2/54	22/18866	0.00179059	0.012242	0.0072037	PCK2/GOT1	2
BP	GO:0048144	fibroblast proliferation	3/54	84/18866	0.00179304	0.012242	0.0072037	PML/EGFR/CDKN1A	3
BP	GO:0042063	gliogenesis	5/54	307/18866	0.00181953	0.0123894	0.00729047	BNIP3/EGFR/IFNG/MT3/MTOR	5
BP	GO:0006767	water-soluble vitamin metabolic process	3/54	85/18866	0.0018549	0.0125038	0.00735777	SLC2A3/SLC2A1/PSAT1	3
BP	GO:0010507	negative regulation of autophagy	3/54	85/18866	0.0018549	0.0125038	0.00735777	HMOX1/MT3/MTOR	3
BP	GO:0001959	regulation of cytokine-mediated signaling pathway	4/54	183/18866	0.00185607	0.0125038	0.00735777	CAV1/TNFAIP3/IFNG/HIF1A	4
BP	GO:1903034	regulation of response to wounding	4/54	183/18866	0.00185607	0.0125038	0.00735777	CAV1/ALOX5/TNFAIP3/MTOR	4
BP	GO:0022900	electron transport chain	4/54	184/18866	0.00189333	0.012721	0.00748556	BID/NCF2/CYBB/GPX2	4
BP	GO:0016236	macroautophagy	5/54	310/18866	0.00189849	0.0127219	0.00748613	HMOX1/BNIP3/GABARAPL1/MTOR/HIF1A	5
BP	GO:0001776	leukocyte homeostasis	3/54	86/18866	0.00191808	0.0127519	0.00750379	TNFAIP3/TSC22D3/HIF1A	3
BP	GO:0097756	negative regulation of blood vessel diameter	3/54	86/18866	0.00191808	0.0127519	0.00750379	CAV1/EGFR/PTGS2	3
BP	GO:2000106	regulation of leukocyte apoptotic process	3/54	86/18866	0.00191808	0.0127519	0.00750379	CDKN2A/TSC22D3/HIF1A	3
BP	GO:0002052	positive regulation of neuroblast proliferation	2/54	23/18866	0.00195754	0.0128125	0.00753943	VEGFA/HIF1A	2
BP	GO:0006907	pinocytosis	2/54	23/18866	0.00195754	0.0128125	0.00753943	CAV1/PROM2	2
BP	GO:0035162	embryonic hemopoiesis	2/54	23/18866	0.00195754	0.0128125	0.00753943	VEGFA/HIF1A	2
BP	GO:0060547	negative regulation of necrotic cell death	2/54	23/18866	0.00195754	0.0128125	0.00753943	CAV1/MT3	2
BP	GO:1902254	negative regulation of intrinsic apoptotic signaling pathway by p53 class mediator	2/54	23/18866	0.00195754	0.0128125	0.00753943	CD44/MUC1	2
BP	GO:1903589	positive regulation of blood vessel endothelial cell proliferation involved in sprouting angiogenesis	2/54	23/18866	0.00195754	0.0128125	0.00753943	VEGFA/HMOX1	2
BP	GO:0055072	iron ion homeostasis	3/54	87/18866	0.00198258	0.0128766	0.00757716	HMOX1/IFNG/HIF1A	3
BP	GO:0090049	regulation of cell migration involved in sprouting angiogenesis	3/54	87/18866	0.00198258	0.0128766	0.00757716	VEGFA/HMOX1/PTGS2	3
BP	GO:0097581	lamellipodium organization	3/54	87/18866	0.00198258	0.0128766	0.00757716	CD44/ENPP2/MTOR	3
BP	GO:0009306	protein secretion	6/54	462/18866	0.00199469	0.0129221	0.00760393	ALOX5/SLC2A1/EGFR/IFNG/ACSL4/HIF1A	6
BP	GO:0045333	cellular respiration	4/54	187/18866	0.00200821	0.0129765	0.00763596	BID/BNIP3/IFNG/HIF1A	4
BP	GO:0035592	establishment of protein localization to extracellular region	6/54	463/18866	0.00201648	0.0129968	0.00764788	ALOX5/SLC2A1/EGFR/IFNG/ACSL4/HIF1A	6
BP	GO:0046889	positive regulation of lipid biosynthetic process	3/54	88/18866	0.00204843	0.0131692	0.00774933	IFNG/MTOR/PTGS2	3
BP	GO:0010565	regulation of cellular ketone metabolic process	4/54	189/18866	0.00208743	0.0133522	0.00785701	CAV1/TRIB3/MTOR/PTGS2	4
BP	GO:0043534	blood vessel endothelial cell migration	4/54	189/18866	0.00208743	0.0133522	0.00785701	VEGFA/HMOX1/HIF1A/PTGS2	4
BP	GO:0030308	negative regulation of cell growth	4/54	190/18866	0.00212785	0.0134646	0.00792315	CDKN2A/PML/CDKN1A/MT3	4
BP	GO:0010869	regulation of receptor biosynthetic process	2/54	24/18866	0.00213159	0.0134646	0.00792315	IFNG/HIF1A	2
BP	GO:0045821	positive regulation of glycolytic process	2/54	24/18866	0.00213159	0.0134646	0.00792315	IFNG/HIF1A	2
BP	GO:0071294	cellular response to zinc ion	2/54	24/18866	0.00213159	0.0134646	0.00792315	MT3/MT1G	2
BP	GO:0090335	regulation of brown fat cell differentiation	2/54	24/18866	0.00213159	0.0134646	0.00792315	MTOR/PTGS2	2
BP	GO:0007568	aging	5/54	319/18866	0.00215051	0.0135504	0.00797362	CDKN2A/PML/CDKN1A/MTOR/PTGS2	5
BP	GO:0071692	protein localization to extracellular region	6/54	470/18866	0.00217412	0.0136652	0.00804116	ALOX5/SLC2A1/EGFR/IFNG/ACSL4/HIF1A	6
BP	GO:0043470	regulation of carbohydrate catabolic process	3/54	90/18866	0.00218417	0.0136943	0.00805834	DDIT4/IFNG/HIF1A	3
BP	GO:0044272	sulfur compound biosynthetic process	4/54	192/18866	0.00221029	0.0138238	0.00813454	SCD/ACSL4/CDO1/CHAC1	4
BP	GO:0072521	purine-containing compound metabolic process	6/54	472/18866	0.00222084	0.0138556	0.00815324	SCD/DDIT4/IFNG/ACSF2/ACSL4/HIF1A	6
BP	GO:0002793	positive regulation of peptide secretion	4/54	193/18866	0.00225232	0.0139599	0.00821463	EGFR/IFNG/ACSL4/HIF1A	4
BP	GO:0006094	gluconeogenesis	3/54	91/18866	0.00225409	0.0139599	0.00821463	PCK2/GOT1/ATF3	3
BP	GO:0060333	interferon-gamma-mediated signaling pathway	3/54	91/18866	0.00225409	0.0139599	0.00821463	PML/CD44/IFNG	3
BP	GO:0051235	maintenance of location	5/54	324/18866	0.00230066	0.0141158	0.00830637	HILPDA/CAV1/PML/PLIN2/ALB	5
BP	GO:0019400	alditol metabolic process	2/54	25/18866	0.0023127	0.0141158	0.00830637	PCK2/GOT1	2
BP	GO:0032104	regulation of response to extracellular stimulus	2/54	25/18866	0.0023127	0.0141158	0.00830637	MT3/MTOR	2
BP	GO:0032107	regulation of response to nutrient levels	2/54	25/18866	0.0023127	0.0141158	0.00830637	MT3/MTOR	2
BP	GO:0060571	morphogenesis of an epithelial fold	2/54	25/18866	0.0023127	0.0141158	0.00830637	EGFR/HIF1A	2
BP	GO:0060575	intestinal epithelial cell differentiation	2/54	25/18866	0.0023127	0.0141158	0.00830637	CDKN1A/HIF1A	2
BP	GO:1903321	negative regulation of protein modification by small protein conjugation or removal	3/54	92/18866	0.00232539	0.0141592	0.00833186	CAV1/TNFAIP3/MTOR	3
BP	GO:0002040	sprouting angiogenesis	4/54	196/18866	0.00238174	0.0144329	0.00849295	VEGFA/HMOX1/ALOX5/PTGS2	4
BP	GO:0060759	regulation of response to cytokine stimulus	4/54	196/18866	0.00238174	0.0144329	0.00849295	CAV1/TNFAIP3/IFNG/HIF1A	4
BP	GO:0043112	receptor metabolic process	4/54	198/18866	0.00247082	0.0148388	0.00873176	VEGFA/CAV1/IFNG/HIF1A	4
BP	GO:0019319	hexose biosynthetic process	3/54	94/18866	0.00247215	0.0148388	0.00873176	PCK2/GOT1/ATF3	3
BP	GO:1904035	regulation of epithelial cell apoptotic process	3/54	94/18866	0.00247215	0.0148388	0.00873176	HMOX1/TNFAIP3/MTOR	3
BP	GO:1905954	positive regulation of lipid localization	3/54	94/18866	0.00247215	0.0148388	0.00873176	HILPDA/CAV1/PLIN2	3
BP	GO:0071375	cellular response to peptide hormone stimulus	5/54	330/18866	0.0024908	0.0149153	0.00877682	CAV1/TRIB3/PCK2/GOT1/GDF15	5
BP	GO:0010884	positive regulation of lipid storage	2/54	26/18866	0.00250084	0.0149402	0.00879144	HILPDA/PLIN2	2
BP	GO:0032147	activation of protein kinase activity	5/54	331/18866	0.00252356	0.0150404	0.00885044	VEGFA/EGFR/MT3/MTOR/GDF15	5
BP	GO:0016052	carbohydrate catabolic process	4/54	200/18866	0.00256217	0.015199	0.00894375	DDIT4/IFNG/HIF1A/MIOX	4
BP	GO:0017038	protein import	4/54	200/18866	0.00256217	0.015199	0.00894375	PML/IFNG/CDKN1A/PTGS2	4
BP	GO:1901987	regulation of cell cycle phase transition	6/54	486/18866	0.00256946	0.0152066	0.00894823	CDKN2A/BID/PML/EGFR/CDKN1A/MUC1	6
BP	GO:0031099	regeneration	4/54	201/18866	0.0026087	0.0154029	0.00906373	NNMT/HMOX1/EGFR/CDKN1A	4
BP	GO:0035249	synaptic transmission, glutamatergic	3/54	96/18866	0.00262453	0.0154603	0.00909751	SLC1A4/EGFR/PTGS2	3
BP	GO:0007179	transforming growth factor beta receptor signaling pathway	4/54	202/18866	0.00265582	0.0155722	0.00916334	CAV1/PML/GOT1/GDF15	4
BP	GO:1901605	alpha-amino acid metabolic process	4/54	202/18866	0.00265582	0.0155722	0.00916334	CDO1/PSAT1/GOT1/GPT2	4
BP	GO:0048143	astrocyte activation	2/54	27/18866	0.00269597	0.0157026	0.00924006	EGFR/IFNG	2
BP	GO:0120162	positive regulation of cold-induced thermogenesis	3/54	97/18866	0.00270285	0.0157026	0.00924006	VEGFA/SCD/CAV1	3
BP	GO:1901216	positive regulation of neuron death	3/54	97/18866	0.00270285	0.0157026	0.00924006	DDIT4/IFNG/MTOR	3
BP	GO:1901655	cellular response to ketone	3/54	97/18866	0.00270285	0.0157026	0.00924006	DDIT4/EGFR/PCK2	3
BP	GO:0072503	cellular divalent inorganic cation homeostasis	6/54	492/18866	0.00273089	0.0158292	0.00931457	CAV1/PML/BNIP3/MT3/MT1G/GOT1	6
BP	GO:0090277	positive regulation of peptide hormone secretion	3/54	99/18866	0.00286379	0.0165525	0.00974023	EGFR/ACSL4/HIF1A	3
BP	GO:0045930	negative regulation of mitotic cell cycle	5/54	341/18866	0.00286876	0.0165525	0.00974023	CDKN2A/PML/EGFR/CDKN1A/MUC1	5
BP	GO:0010575	positive regulation of vascular endothelial growth factor production	2/54	28/18866	0.00289804	0.0165705	0.00975081	HIF1A/PTGS2	2
BP	GO:0032800	receptor biosynthetic process	2/54	28/18866	0.00289804	0.0165705	0.00975081	IFNG/HIF1A	2
BP	GO:0071280	cellular response to copper ion	2/54	28/18866	0.00289804	0.0165705	0.00975081	MT3/MT1G	2
BP	GO:0090200	positive regulation of release of cytochrome c from mitochondria	2/54	28/18866	0.00289804	0.0165705	0.00975081	BID/BNIP3	2
BP	GO:0043405	regulation of MAP kinase activity	5/54	342/18866	0.00290507	0.0165733	0.00975244	VEGFA/CAV1/TRIB3/EGFR/GDF15	5
BP	GO:0046364	monosaccharide biosynthetic process	3/54	100/18866	0.00294643	0.0167715	0.00986906	PCK2/GOT1/ATF3	3
BP	GO:0015908	fatty acid transport	3/54	101/18866	0.00303053	0.017173	0.0101053	PLIN2/SLC2A1/ACSL4	3
BP	GO:0044773	mitotic DNA damage checkpoint	3/54	101/18866	0.00303053	0.017173	0.0101053	PML/CDKN1A/MUC1	3
BP	GO:0002573	myeloid leukocyte differentiation	4/54	210/18866	0.00305398	0.0172288	0.0101382	VEGFA/IFNG/MT1G/MTOR	4
BP	GO:0006109	regulation of carbohydrate metabolic process	4/54	210/18866	0.00305398	0.0172288	0.0101382	DDIT4/IFNG/MTOR/HIF1A	4
BP	GO:0031396	regulation of protein ubiquitination	4/54	211/18866	0.00310646	0.0173732	0.0102232	CAV1/TRIB3/TNFAIP3/MTOR	4
BP	GO:0001782	B cell homeostasis	2/54	29/18866	0.00310702	0.0173732	0.0102232	TNFAIP3/HIF1A	2
BP	GO:0007263	nitric oxide mediated signal transduction	2/54	29/18866	0.00310702	0.0173732	0.0102232	VEGFA/EGFR	2
BP	GO:0009435	NAD biosynthetic process	2/54	29/18866	0.00310702	0.0173732	0.0102232	NNMT/PTGS2	2
BP	GO:0009615	response to virus	5/54	349/18866	0.00316865	0.0176788	0.010403	PML/DDIT4/BNIP3/TNFAIP3/IFNG	5
BP	GO:0002042	cell migration involved in sprouting angiogenesis	3/54	103/18866	0.00320313	0.017818	0.0104849	VEGFA/HMOX1/PTGS2	3
BP	GO:0046942	carboxylic acid transport	5/54	350/18866	0.00320767	0.017818	0.0104849	SLC1A4/PLIN2/SLC2A1/ACSL4/AKR1C1	5
BP	GO:0006006	glucose metabolic process	4/54	214/18866	0.0032676	0.0181112	0.0106574	MTOR/PCK2/GOT1/ATF3	4
BP	GO:0006637	acyl-CoA metabolic process	3/54	104/18866	0.00329165	0.0181255	0.0106658	SCD/ACSF2/ACSL4	3
BP	GO:0035383	thioester metabolic process	3/54	104/18866	0.00329165	0.0181255	0.0106658	SCD/ACSF2/ACSL4	3
BP	GO:1901606	alpha-amino acid catabolic process	3/54	104/18866	0.00329165	0.0181255	0.0106658	CDO1/GOT1/GPT2	3
BP	GO:0033137	negative regulation of peptidyl-serine phosphorylation	2/54	30/18866	0.00332286	0.0182005	0.0107099	CAV1/DDIT4	2
BP	GO:0015849	organic acid transport	5/54	353/18866	0.00332681	0.0182005	0.0107099	SLC1A4/PLIN2/SLC2A1/ACSL4/AKR1C1	5
BP	GO:0048638	regulation of developmental growth	5/54	353/18866	0.00332681	0.0182005	0.0107099	VEGFA/CDKN1A/MT3/MTOR/GDF15	5
BP	GO:0071156	regulation of cell cycle arrest	3/54	106/18866	0.00347316	0.0189602	0.011157	PML/CDKN1A/MUC1	3
BP	GO:0032770	positive regulation of monooxygenase activity	2/54	31/18866	0.00354553	0.0192309	0.0113163	IFNG/HIF1A	2
BP	GO:0070229	negative regulation of lymphocyte apoptotic process	2/54	31/18866	0.00354553	0.0192309	0.0113163	TSC22D3/HIF1A	2
BP	GO:1902253	regulation of intrinsic apoptotic signaling pathway by p53 class mediator	2/54	31/18866	0.00354553	0.0192309	0.0113163	CD44/MUC1	2
BP	GO:0010948	negative regulation of cell cycle process	5/54	359/18866	0.00357465	0.0193474	0.0113848	CDKN2A/PML/RRM2/CDKN1A/MUC1	5
BP	GO:0044774	mitotic DNA integrity checkpoint	3/54	108/18866	0.00366071	0.0197289	0.0116093	PML/CDKN1A/MUC1	3
BP	GO:0071887	leukocyte apoptotic process	3/54	108/18866	0.00366071	0.0197289	0.0116093	CDKN2A/TSC22D3/HIF1A	3
BP	GO:0019359	nicotinamide nucleotide biosynthetic process	2/54	32/18866	0.00377499	0.0200883	0.0118208	NNMT/PTGS2	2
BP	GO:0019363	pyridine nucleotide biosynthetic process	2/54	32/18866	0.00377499	0.0200883	0.0118208	NNMT/PTGS2	2
BP	GO:0046949	fatty-acyl-CoA biosynthetic process	2/54	32/18866	0.00377499	0.0200883	0.0118208	SCD/ACSL4	2
BP	GO:0051385	response to mineralocorticoid	2/54	32/18866	0.00377499	0.0200883	0.0118208	CYBB/CDKN1A	2
BP	GO:0051968	positive regulation of synaptic transmission, glutamatergic	2/54	32/18866	0.00377499	0.0200883	0.0118208	EGFR/PTGS2	2
BP	GO:0097421	liver regeneration	2/54	32/18866	0.00377499	0.0200883	0.0118208	HMOX1/EGFR	2
BP	GO:0006641	triglyceride metabolic process	3/54	110/18866	0.00385434	0.0204676	0.012044	CAV1/ACSL4/PCK2	3
BP	GO:0045732	positive regulation of protein catabolic process	4/54	225/18866	0.00390728	0.0207053	0.0121839	CAV1/TRIB3/TNFAIP3/IFNG	4
BP	GO:0051098	regulation of binding	5/54	367/18866	0.00392547	0.0207583	0.0122151	CAV1/TRIB3/HMOX1/IFNG/CDKN1A	5
BP	GO:0034440	lipid oxidation	3/54	111/18866	0.00395345	0.0208193	0.012251	ALOX5/ALOX15B/MTOR	3
BP	GO:1903008	organelle disassembly	3/54	111/18866	0.00395345	0.0208193	0.012251	BNIP3/GABARAPL1/HIF1A	3
BP	GO:0010039	response to iron ion	2/54	33/18866	0.0040112	0.0208204	0.0122516	HMOX1/HIF1A	2
BP	GO:0042755	eating behavior	2/54	33/18866	0.0040112	0.0208204	0.0122516	MTOR/GDF15	2
BP	GO:0044319	wound healing, spreading of cells	2/54	33/18866	0.0040112	0.0208204	0.0122516	CD44/MTOR	2
BP	GO:0090505	epiboly involved in wound healing	2/54	33/18866	0.0040112	0.0208204	0.0122516	CD44/MTOR	2
BP	GO:0120255	olefinic compound biosynthetic process	2/54	33/18866	0.0040112	0.0208204	0.0122516	ALOX5/ALOX15B	2
BP	GO:1901797	negative regulation of signal transduction by p53 class mediator	2/54	33/18866	0.0040112	0.0208204	0.0122516	CD44/MUC1	2
BP	GO:1902745	positive regulation of lamellipodium organization	2/54	33/18866	0.0040112	0.0208204	0.0122516	ENPP2/MTOR	2
BP	GO:0045862	positive regulation of proteolysis	5/54	370/18866	0.00406319	0.0210472	0.0123851	CAV1/BID/PML/TRIB3/IFNG	5
BP	GO:0006790	sulfur compound metabolic process	5/54	371/18866	0.00410986	0.0212455	0.0125017	SCD/ACSF2/ACSL4/CDO1/CHAC1	5
BP	GO:0098657	import into cell	4/54	230/18866	0.00422428	0.0215945	0.0127071	SLC1A4/SLC2A3/SLC2A1/IFNG	4
BP	GO:0010922	positive regulation of phosphatase activity	2/54	34/18866	0.00425411	0.0215945	0.0127071	IFNG/MTOR	2
BP	GO:0016242	negative regulation of macroautophagy	2/54	34/18866	0.00425411	0.0215945	0.0127071	HMOX1/MTOR	2
BP	GO:0032148	activation of protein kinase B activity	2/54	34/18866	0.00425411	0.0215945	0.0127071	MT3/MTOR	2
BP	GO:0035633	maintenance of blood-brain barrier	2/54	34/18866	0.00425411	0.0215945	0.0127071	VEGFA/PTGS2	2
BP	GO:0043276	anoikis	2/54	34/18866	0.00425411	0.0215945	0.0127071	CAV1/MTOR	2
BP	GO:0070232	regulation of T cell apoptotic process	2/54	34/18866	0.00425411	0.0215945	0.0127071	TSC22D3/HIF1A	2
BP	GO:0090504	epiboly	2/54	34/18866	0.00425411	0.0215945	0.0127071	CD44/MTOR	2
BP	GO:1902692	regulation of neuroblast proliferation	2/54	34/18866	0.00425411	0.0215945	0.0127071	VEGFA/HIF1A	2
BP	GO:0006096	glycolytic process	3/54	115/18866	0.00436543	0.0220711	0.0129876	DDIT4/IFNG/HIF1A	3
BP	GO:0048640	negative regulation of developmental growth	3/54	115/18866	0.00436543	0.0220711	0.0129876	CDKN1A/MT3/GDF15	3
BP	GO:0009266	response to temperature stimulus	4/54	233/18866	0.00442261	0.0222713	0.0131054	HMOX1/CDKN1A/MTOR/PTGS2	4
BP	GO:0009743	response to carbohydrate	4/54	233/18866	0.00442261	0.0222713	0.0131054	PCK2/GOT1/HIF1A/PTGS2	4
BP	GO:0006757	ATP generation from ADP	3/54	116/18866	0.00447234	0.0223684	0.0131625	DDIT4/IFNG/HIF1A	3
BP	GO:0019362	pyridine nucleotide metabolic process	2/54	35/18866	0.0045037	0.0223684	0.0131625	NNMT/PTGS2	2
BP	GO:0030947	regulation of vascular endothelial growth factor receptor signaling pathway	2/54	35/18866	0.0045037	0.0223684	0.0131625	MT3/HIF1A	2
BP	GO:0034390	smooth muscle cell apoptotic process	2/54	35/18866	0.0045037	0.0223684	0.0131625	CDKN2A/IFNG	2
BP	GO:0034391	regulation of smooth muscle cell apoptotic process	2/54	35/18866	0.0045037	0.0223684	0.0131625	CDKN2A/IFNG	2
BP	GO:0046496	nicotinamide nucleotide metabolic process	2/54	35/18866	0.0045037	0.0223684	0.0131625	NNMT/PTGS2	2
BP	GO:1904031	positive regulation of cyclin-dependent protein kinase activity	2/54	35/18866	0.0045037	0.0223684	0.0131625	EGFR/CDKN1A	2
BP	GO:0071695	anatomical structure maturation	4/54	235/18866	0.00455827	0.022551	0.01327	VEGFA/CDKN1A/MTOR/HIF1A	4
BP	GO:1903039	positive regulation of leukocyte cell-cell adhesion	4/54	235/18866	0.00455827	0.022551	0.01327	CAV1/ALOX5/CD44/IFNG	4
BP	GO:0030282	bone mineralization	3/54	117/18866	0.00458083	0.0226184	0.0133096	ALOX5/HIF1A/PTGS2	3
BP	GO:0044242	cellular lipid catabolic process	4/54	236/18866	0.00462714	0.0228026	0.0134181	ENPP2/MT3/MTOR/PCK2	4
BP	GO:0046777	protein autophosphorylation	4/54	237/18866	0.00469672	0.0231006	0.0135934	VEGFA/CAV1/EGFR/MTOR	4
BP	GO:0071634	regulation of transforming growth factor beta production	2/54	36/18866	0.00475991	0.0233104	0.0137169	HIF1A/PTGS2	2
BP	GO:1905332	positive regulation of morphogenesis of an epithelium	2/54	36/18866	0.00475991	0.0233104	0.0137169	VEGFA/MTOR	2
BP	GO:0010594	regulation of endothelial cell migration	4/54	238/18866	0.00476699	0.0233104	0.0137169	VEGFA/HMOX1/HIF1A/PTGS2	4
BP	GO:0010822	positive regulation of mitochondrion organization	3/54	119/18866	0.00480257	0.0234391	0.0137926	BID/BNIP3/HIF1A	3
BP	GO:0006882	cellular zinc ion homeostasis	2/54	37/18866	0.00502272	0.0243648	0.0143373	MT3/MT1G	2
BP	GO:0045730	respiratory burst	2/54	37/18866	0.00502272	0.0243648	0.0143373	NCF2/CYBB	2
BP	GO:0071542	dopaminergic neuron differentiation	2/54	37/18866	0.00502272	0.0243648	0.0143373	VEGFA/HIF1A	2
BP	GO:1900542	regulation of purine nucleotide metabolic process	3/54	121/18866	0.00503071	0.0243648	0.0143373	DDIT4/IFNG/HIF1A	3
BP	GO:1903320	regulation of protein modification by small protein conjugation or removal	4/54	242/18866	0.00505519	0.0244366	0.0143796	CAV1/TRIB3/TNFAIP3/MTOR	4
BP	GO:0021782	glial cell development	3/54	122/18866	0.0051472	0.024834	0.0146134	EGFR/IFNG/MT3	3
BP	GO:0006869	lipid transport	5/54	393/18866	0.00523675	0.025218	0.0148394	CAV1/PLIN2/SLC2A1/ACSL4/AKR1C1	5
BP	GO:0006140	regulation of nucleotide metabolic process	3/54	123/18866	0.00526531	0.0252445	0.014855	DDIT4/IFNG/HIF1A	3
BP	GO:0030224	monocyte differentiation	2/54	38/18866	0.00529208	0.0252445	0.014855	VEGFA/MT1G	2
BP	GO:0032094	response to food	2/54	38/18866	0.00529208	0.0252445	0.014855	MT3/MTOR	2
BP	GO:0071604	transforming growth factor beta production	2/54	38/18866	0.00529208	0.0252445	0.014855	HIF1A/PTGS2	2
BP	GO:1903131	mononuclear cell differentiation	2/54	38/18866	0.00529208	0.0252445	0.014855	VEGFA/MT1G	2
BP	GO:0009063	cellular amino acid catabolic process	3/54	124/18866	0.00538504	0.0255437	0.015031	CDO1/GOT1/GPT2	3
BP	GO:0031929	TOR signaling	3/54	124/18866	0.00538504	0.0255437	0.015031	DDIT4/MTOR/HIF1A	3
BP	GO:0046031	ADP metabolic process	3/54	124/18866	0.00538504	0.0255437	0.015031	DDIT4/IFNG/HIF1A	3
BP	GO:1903578	regulation of ATP metabolic process	3/54	125/18866	0.00550641	0.0260705	0.015341	DDIT4/IFNG/HIF1A	3
BP	GO:1901653	cellular response to peptide	5/54	398/18866	0.00552069	0.0260894	0.0153521	CAV1/TRIB3/PCK2/GOT1/GDF15	5
BP	GO:0010831	positive regulation of myotube differentiation	2/54	39/18866	0.00556796	0.0261663	0.0153974	MTOR/GDF15	2
BP	GO:0055069	zinc ion homeostasis	2/54	39/18866	0.00556796	0.0261663	0.0153974	MT3/MT1G	2
BP	GO:1904706	negative regulation of vascular associated smooth muscle cell proliferation	2/54	39/18866	0.00556796	0.0261663	0.0153974	HMOX1/CDKN1A	2
BP	GO:1901991	negative regulation of mitotic cell cycle phase transition	4/54	251/18866	0.00574601	0.0269409	0.0158532	CDKN2A/PML/CDKN1A/MUC1	4
BP	GO:1905477	positive regulation of protein localization to membrane	3/54	127/18866	0.00575405	0.0269409	0.0158532	BID/EGFR/IFNG	3
BP	GO:0071560	cellular response to transforming growth factor beta stimulus	4/54	252/18866	0.00582647	0.0271906	0.0160001	CAV1/PML/GOT1/GDF15	4
BP	GO:0009069	serine family amino acid metabolic process	2/54	40/18866	0.00585032	0.0271906	0.0160001	CDO1/PSAT1	2
BP	GO:0042307	positive regulation of protein import into nucleus	2/54	40/18866	0.00585032	0.0271906	0.0160001	IFNG/PTGS2	2
BP	GO:0045746	negative regulation of Notch signaling pathway	2/54	40/18866	0.00585032	0.0271906	0.0160001	EGFR/CHAC1	2
BP	GO:0051896	regulation of protein kinase B signaling	4/54	253/18866	0.00590767	0.0274068	0.0161274	TRIB3/EGFR/MTOR/GDF15	4
BP	GO:0019318	hexose metabolic process	4/54	254/18866	0.00598963	0.0277363	0.0163212	MTOR/PCK2/GOT1/ATF3	4
BP	GO:0034101	erythrocyte homeostasis	3/54	129/18866	0.0060083	0.0277719	0.0163422	VEGFA/HMOX1/HIF1A	3
BP	GO:0035337	fatty-acyl-CoA metabolic process	2/54	41/18866	0.00613911	0.0282221	0.0166071	SCD/ACSL4	2
BP	GO:0051354	negative regulation of oxidoreductase activity	2/54	41/18866	0.00613911	0.0282221	0.0166071	CAV1/MT3	2
BP	GO:1902042	negative regulation of extrinsic apoptotic signaling pathway via death domain receptors	2/54	41/18866	0.00613911	0.0282221	0.0166071	HMOX1/TNFAIP3	2
BP	GO:0031334	positive regulation of protein-containing complex assembly	4/54	257/18866	0.00624006	0.0286342	0.0168496	VEGFA/BID/IFNG/MTOR	4
BP	GO:0046887	positive regulation of hormone secretion	3/54	131/18866	0.00626919	0.0287158	0.0168976	EGFR/ACSL4/HIF1A	3
BP	GO:0071559	response to transforming growth factor beta	4/54	258/18866	0.00632506	0.0289195	0.0170175	CAV1/PML/GOT1/GDF15	4
BP	GO:0019751	polyol metabolic process	3/54	132/18866	0.00640214	0.0292062	0.0171862	PCK2/GOT1/MIOX	3
BP	GO:0021537	telencephalon development	4/54	259/18866	0.00641083	0.0292062	0.0171862	SLC2A1/BNIP3/EGFR/HIF1A	4
BP	GO:0071470	cellular response to osmotic stress	2/54	42/18866	0.00643431	0.0292081	0.0171873	SLC2A1/PTGS2	2
BP	GO:1904591	positive regulation of protein import	2/54	42/18866	0.00643431	0.0292081	0.0171873	IFNG/PTGS2	2
BP	GO:0007611	learning or memory	4/54	260/18866	0.00649738	0.029389	0.0172938	EGFR/MTOR/HIF1A/PTGS2	4
BP	GO:1903362	regulation of cellular protein catabolic process	4/54	260/18866	0.00649738	0.029389	0.0172938	CAV1/PML/TRIB3/TNFAIP3	4
BP	GO:0006165	nucleoside diphosphate phosphorylation	3/54	133/18866	0.00653677	0.0295145	0.0173676	DDIT4/IFNG/HIF1A	3
BP	GO:0046683	response to organophosphorus	3/54	134/18866	0.00667308	0.0300387	0.0176761	CDO1/PTGS2/AKR1C1	3
BP	GO:0008631	intrinsic apoptotic signaling pathway in response to oxidative stress	2/54	43/18866	0.00673588	0.0300387	0.0176761	PML/HIF1A	2
BP	GO:0019432	triglyceride biosynthetic process	2/54	43/18866	0.00673588	0.0300387	0.0176761	ACSL4/PCK2	2
BP	GO:0045124	regulation of bone resorption	2/54	43/18866	0.00673588	0.0300387	0.0176761	TNFAIP3/EGFR	2
BP	GO:0046688	response to copper ion	2/54	43/18866	0.00673588	0.0300387	0.0176761	MT3/MT1G	2
BP	GO:1903146	regulation of autophagy of mitochondrion	2/54	43/18866	0.00673588	0.0300387	0.0176761	BNIP3/HIF1A	2
BP	GO:2000648	positive regulation of stem cell proliferation	2/54	43/18866	0.00673588	0.0300387	0.0176761	VEGFA/HIF1A	2
BP	GO:0046939	nucleotide phosphorylation	3/54	135/18866	0.00681108	0.0302675	0.0178107	DDIT4/IFNG/HIF1A	3
BP	GO:0048565	digestive tract development	3/54	135/18866	0.00681108	0.0302675	0.0178107	EGFR/CDKN1A/HIF1A	3
BP	GO:0031330	negative regulation of cellular catabolic process	4/54	265/18866	0.00694178	0.0307266	0.0180808	PML/HMOX1/MT3/MTOR	4
BP	GO:0009135	purine nucleoside diphosphate metabolic process	3/54	136/18866	0.00695078	0.0307266	0.0180808	DDIT4/IFNG/HIF1A	3
BP	GO:0009179	purine ribonucleoside diphosphate metabolic process	3/54	136/18866	0.00695078	0.0307266	0.0180808	DDIT4/IFNG/HIF1A	3
BP	GO:0006638	neutral lipid metabolic process	3/54	138/18866	0.00723527	0.0316971	0.018652	CAV1/ACSL4/PCK2	3
BP	GO:0006639	acylglycerol metabolic process	3/54	138/18866	0.00723527	0.0316971	0.018652	CAV1/ACSL4/PCK2	3
BP	GO:0033865	nucleoside bisphosphate metabolic process	3/54	138/18866	0.00723527	0.0316971	0.018652	SCD/ACSF2/ACSL4	3
BP	GO:0033875	ribonucleoside bisphosphate metabolic process	3/54	138/18866	0.00723527	0.0316971	0.018652	SCD/ACSF2/ACSL4	3
BP	GO:0034032	purine nucleoside bisphosphate metabolic process	3/54	138/18866	0.00723527	0.0316971	0.018652	SCD/ACSF2/ACSL4	3
BP	GO:0050727	regulation of inflammatory response	5/54	425/18866	0.00724542	0.0316971	0.018652	ALOX5/TNFAIP3/EGFR/IFNG/PTGS2	5
BP	GO:0060443	mammary gland morphogenesis	2/54	45/18866	0.00735795	0.0320786	0.0188764	CAV1/PML	2
BP	GO:0090311	regulation of protein deacetylation	2/54	45/18866	0.00735795	0.0320786	0.0188764	VEGFA/IFNG	2
BP	GO:0009185	ribonucleoside diphosphate metabolic process	3/54	139/18866	0.00738007	0.0321198	0.0189007	DDIT4/IFNG/HIF1A	3
BP	GO:1901988	negative regulation of cell cycle phase transition	4/54	270/18866	0.00740593	0.0321771	0.0189344	CDKN2A/PML/CDKN1A/MUC1	4
BP	GO:0045785	positive regulation of cell adhesion	5/54	428/18866	0.00745789	0.0323473	0.0190346	VEGFA/CAV1/ALOX5/CD44/IFNG	5
BP	GO:0032007	negative regulation of TOR signaling	2/54	46/18866	0.00767838	0.03319	0.0195304	DDIT4/HIF1A	2
BP	GO:0051646	mitochondrion localization	2/54	46/18866	0.00767838	0.03319	0.0195304	ALB/HIF1A	2
BP	GO:0008542	visual learning	2/54	47/18866	0.00800503	0.0344842	0.020292	MTOR/HIF1A	2
BP	GO:0030225	macrophage differentiation	2/54	47/18866	0.00800503	0.0344842	0.020292	VEGFA/IFNG	2
BP	GO:0034504	protein localization to nucleus	4/54	277/18866	0.00808959	0.0347894	0.0204716	PML/IFNG/CDKN1A/PTGS2	4
BP	GO:0106106	cold-induced thermogenesis	3/54	144/18866	0.00812991	0.0348444	0.020504	VEGFA/SCD/CAV1	3
BP	GO:0120161	regulation of cold-induced thermogenesis	3/54	144/18866	0.00812991	0.0348444	0.020504	VEGFA/SCD/CAV1	3
BP	GO:0022407	regulation of cell-cell adhesion	5/54	439/18866	0.00827436	0.0353609	0.0208079	VEGFA/CAV1/ALOX5/CD44/IFNG	5
BP	GO:0007612	learning	3/54	145/18866	0.00828507	0.0353609	0.0208079	MTOR/HIF1A/PTGS2	3
BP	GO:0022409	positive regulation of cell-cell adhesion	4/54	279/18866	0.0082923	0.0353609	0.0208079	CAV1/ALOX5/CD44/IFNG	4
BP	GO:0031952	regulation of protein autophosphorylation	2/54	48/18866	0.00833786	0.0354954	0.020887	VEGFA/CAV1	2
BP	GO:0042542	response to hydrogen peroxide	3/54	146/18866	0.00844197	0.0358784	0.0211124	HMOX1/BNIP3/TNFAIP3	3
BP	GO:0055123	digestive system development	3/54	147/18866	0.00860062	0.0364914	0.0214731	EGFR/CDKN1A/HIF1A	3
BP	GO:0006692	prostanoid metabolic process	2/54	49/18866	0.00867683	0.036509	0.0214834	PTGS2/AKR1C1	2
BP	GO:0006693	prostaglandin metabolic process	2/54	49/18866	0.00867683	0.036509	0.0214834	PTGS2/AKR1C1	2
BP	GO:0070231	T cell apoptotic process	2/54	49/18866	0.00867683	0.036509	0.0214834	TSC22D3/HIF1A	2
BP	GO:0090199	regulation of release of cytochrome c from mitochondria	2/54	49/18866	0.00867683	0.036509	0.0214834	BID/BNIP3	2
BP	GO:2000107	negative regulation of leukocyte apoptotic process	2/54	49/18866	0.00867683	0.036509	0.0214834	TSC22D3/HIF1A	2
BP	GO:0043524	negative regulation of neuron apoptotic process	3/54	149/18866	0.00892317	0.0374212	0.0220202	HMOX1/MT3/HIF1A	3
BP	GO:1903364	positive regulation of cellular protein catabolic process	3/54	149/18866	0.00892317	0.0374212	0.0220202	CAV1/TRIB3/TNFAIP3	3
BP	GO:0045806	negative regulation of endocytosis	2/54	50/18866	0.0090219	0.0374272	0.0220238	CAV1/PROM2	2
BP	GO:0045981	positive regulation of nucleotide metabolic process	2/54	50/18866	0.0090219	0.0374272	0.0220238	IFNG/HIF1A	2
BP	GO:0046850	regulation of bone remodeling	2/54	50/18866	0.0090219	0.0374272	0.0220238	TNFAIP3/EGFR	2
BP	GO:0048546	digestive tract morphogenesis	2/54	50/18866	0.0090219	0.0374272	0.0220238	EGFR/HIF1A	2
BP	GO:1900544	positive regulation of purine nucleotide metabolic process	2/54	50/18866	0.0090219	0.0374272	0.0220238	IFNG/HIF1A	2
BP	GO:1903580	positive regulation of ATP metabolic process	2/54	50/18866	0.0090219	0.0374272	0.0220238	IFNG/HIF1A	2
BP	GO:0043542	endothelial cell migration	4/54	286/18866	0.00902804	0.0374272	0.0220238	VEGFA/HMOX1/HIF1A/PTGS2	4
BP	GO:0021700	developmental maturation	4/54	287/18866	0.00913652	0.037815	0.022252	VEGFA/CDKN1A/MTOR/HIF1A	4
BP	GO:0000077	DNA damage checkpoint	3/54	151/18866	0.00925275	0.0382336	0.0224983	PML/CDKN1A/MUC1	3
BP	GO:0046460	neutral lipid biosynthetic process	2/54	51/18866	0.00937305	0.0385421	0.0226798	ACSL4/PCK2	2
BP	GO:0046463	acylglycerol biosynthetic process	2/54	51/18866	0.00937305	0.0385421	0.0226798	ACSL4/PCK2	2
BP	GO:1903587	regulation of blood vessel endothelial cell proliferation involved in sprouting angiogenesis	2/54	51/18866	0.00937305	0.0385421	0.0226798	VEGFA/HMOX1	2
BP	GO:0051090	regulation of DNA-binding transcription factor activity	5/54	455/18866	0.00957039	0.0392898	0.0231198	CDKN2A/VEGFA/CAV1/HMOX1/TNFAIP3	5
BP	GO:0045834	positive regulation of lipid metabolic process	3/54	153/18866	0.0095894	0.0393041	0.0231282	IFNG/MTOR/PTGS2	3
BP	GO:0010883	regulation of lipid storage	2/54	52/18866	0.00973022	0.0398117	0.0234269	HILPDA/PLIN2	2
BP	GO:0002262	myeloid cell homeostasis	3/54	154/18866	0.00976038	0.0398117	0.0234269	VEGFA/HMOX1/HIF1A	3
BP	GO:0062013	positive regulation of small molecule metabolic process	3/54	154/18866	0.00976038	0.0398117	0.0234269	IFNG/HIF1A/PTGS2	3
BP	GO:0009132	nucleoside diphosphate metabolic process	3/54	155/18866	0.00993314	0.0403863	0.023765	DDIT4/IFNG/HIF1A	3
BP	GO:1990845	adaptive thermogenesis	3/54	155/18866	0.00993314	0.0403863	0.023765	VEGFA/SCD/CAV1	3
BP	GO:0007632	visual behavior	2/54	53/18866	0.0100934	0.0408337	0.0240283	MTOR/HIF1A	2
BP	GO:0035384	thioester biosynthetic process	2/54	53/18866	0.0100934	0.0408337	0.0240283	SCD/ACSL4	2
BP	GO:0071616	acyl-CoA biosynthetic process	2/54	53/18866	0.0100934	0.0408337	0.0240283	SCD/ACSL4	2
BP	GO:0001890	placenta development	3/54	156/18866	0.0101077	0.0408337	0.0240283	EGFR/HIF1A/PTGS2	3
BP	GO:0043271	negative regulation of ion transport	3/54	157/18866	0.010284	0.0414799	0.0244086	CAV1/MTOR/PTGS2	3
BP	GO:0035051	cardiocyte differentiation	3/54	158/18866	0.0104621	0.0419329	0.0246751	VEGFA/EGFR/MTOR	3
BP	GO:0050729	positive regulation of inflammatory response	3/54	158/18866	0.0104621	0.0419329	0.0246751	EGFR/IFNG/PTGS2	3
BP	GO:0010043	response to zinc ion	2/54	54/18866	0.0104625	0.0419329	0.0246751	MT3/MT1G	2
BP	GO:2000179	positive regulation of neural precursor cell proliferation	2/54	54/18866	0.0104625	0.0419329	0.0246751	VEGFA/HIF1A	2
BP	GO:2000058	regulation of ubiquitin-dependent protein catabolic process	3/54	159/18866	0.010642	0.0425849	0.0250588	CAV1/PML/TRIB3	3
BP	GO:0042304	regulation of fatty acid biosynthetic process	2/54	55/18866	0.0108376	0.0430952	0.0253591	TRIB3/PTGS2	2
BP	GO:0046164	alcohol catabolic process	2/54	55/18866	0.0108376	0.0430952	0.0253591	MT3/MIOX	2
BP	GO:0051353	positive regulation of oxidoreductase activity	2/54	55/18866	0.0108376	0.0430952	0.0253591	IFNG/HIF1A	2
BP	GO:0097345	mitochondrial outer membrane permeabilization	2/54	55/18866	0.0108376	0.0430952	0.0253591	BID/BNIP3	2
BP	GO:0090068	positive regulation of cell cycle process	4/54	302/18866	0.0108672	0.0431453	0.0253885	PML/EGFR/CDKN1A/MUC1	4
BP	GO:0031570	DNA integrity checkpoint	3/54	161/18866	0.0110072	0.0436327	0.0256754	PML/CDKN1A/MUC1	3
BP	GO:0051346	negative regulation of hydrolase activity	5/54	473/18866	0.0111893	0.0441251	0.0259651	VEGFA/CD44/MT3/PEBP1/PTGS2	5
BP	GO:0010332	response to gamma radiation	2/54	56/18866	0.0112185	0.0441251	0.0259651	PML/CDKN1A	2
BP	GO:0031529	ruffle organization	2/54	56/18866	0.0112185	0.0441251	0.0259651	CAV1/MTOR	2
BP	GO:0044273	sulfur compound catabolic process	2/54	56/18866	0.0112185	0.0441251	0.0259651	CDO1/CHAC1	2
BP	GO:0070228	regulation of lymphocyte apoptotic process	2/54	56/18866	0.0112185	0.0441251	0.0259651	TSC22D3/HIF1A	2
BP	GO:0070372	regulation of ERK1 and ERK2 cascade	4/54	306/18866	0.0113622	0.0444824	0.0261754	EGFR/CD44/MT3/ATF3	4
BP	GO:0031214	biomineral tissue development	3/54	163/18866	0.0113796	0.0444824	0.0261754	ALOX5/HIF1A/PTGS2	3
BP	GO:0055088	lipid homeostasis	3/54	163/18866	0.0113796	0.0444824	0.0261754	CAV1/GOT1/AKR1C1	3
BP	GO:0110148	biomineralization	3/54	163/18866	0.0113796	0.0444824	0.0261754	ALOX5/HIF1A/PTGS2	3
BP	GO:0090287	regulation of cellular response to growth factor stimulus	4/54	310/18866	0.0118715	0.0463335	0.0272646	CAV1/MT3/GOT1/HIF1A	4
BP	GO:0007093	mitotic cell cycle checkpoint	3/54	166/18866	0.0119518	0.0464103	0.0273098	PML/CDKN1A/MUC1	3
BP	GO:0002011	morphogenesis of an epithelial sheet	2/54	58/18866	0.011998	0.0464103	0.0273098	CD44/MTOR	2
BP	GO:0002043	blood vessel endothelial cell proliferation involved in sprouting angiogenesis	2/54	58/18866	0.011998	0.0464103	0.0273098	VEGFA/HMOX1	2
BP	GO:0007566	embryo implantation	2/54	58/18866	0.011998	0.0464103	0.0273098	VEGFA/PTGS2	2
BP	GO:0035306	positive regulation of dephosphorylation	2/54	58/18866	0.011998	0.0464103	0.0273098	IFNG/MTOR	2
BP	GO:0046034	ATP metabolic process	4/54	311/18866	0.0120011	0.0464103	0.0273098	BID/DDIT4/IFNG/HIF1A	4
BP	GO:0051051	negative regulation of transport	5/54	483/18866	0.0121655	0.0469743	0.0276417	CAV1/HMOX1/PROM2/MTOR/PTGS2	5
BP	GO:1903532	positive regulation of secretion by cell	4/54	313/18866	0.012263	0.0472788	0.0278209	EGFR/IFNG/ACSL4/HIF1A	4
BP	GO:0042306	regulation of protein import into nucleus	2/54	59/18866	0.0123964	0.047648	0.0280381	IFNG/PTGS2	2
BP	GO:0045454	cell redox homeostasis	2/54	59/18866	0.0123964	0.047648	0.0280381	NCF2/CYBB	2
BP	GO:0051100	negative regulation of binding	3/54	169/18866	0.0125403	0.0480555	0.0282779	CAV1/HMOX1/CDKN1A	3
BP	GO:0052126	movement in host environment	3/54	169/18866	0.0125403	0.0480555	0.0282779	CAV1/PML/EGFR	3
BP	GO:0001836	release of cytochrome c from mitochondria	2/54	60/18866	0.0128005	0.0488309	0.0287342	BID/BNIP3	2
BP	GO:0061900	glial cell activation	2/54	60/18866	0.0128005	0.0488309	0.0287342	EGFR/IFNG	2
BP	GO:0097755	positive regulation of blood vessel diameter	2/54	60/18866	0.0128005	0.0488309	0.0287342	HMOX1/EGFR	2
BP	GO:0030307	positive regulation of cell growth	3/54	171/18866	0.0129418	0.0492216	0.0289641	VEGFA/EGFR/MTOR	3
BP	GO:1905952	regulation of lipid localization	3/54	171/18866	0.0129418	0.0492216	0.0289641	HILPDA/CAV1/PLIN2	3
CC	GO:0031968	organelle outer membrane	6/54	218/19559	2.95811e-05	0.00242859	0.00176982	BID/BNIP3/MT3/ACSL4/MTOR/PTGS2	6
CC	GO:0019867	outer membrane	6/54	220/19559	3.11357e-05	0.00242859	0.00176982	BID/BNIP3/MT3/ACSL4/MTOR/PTGS2	6
CC	GO:0005901	caveola	4/54	82/19559	7.7366e-05	0.00402303	0.00293176	CAV1/HMOX1/SLC2A1/PTGS2	4
CC	GO:0005811	lipid droplet	4/54	93/19559	0.000126283	0.00492502	0.00358908	HILPDA/CAV1/PLIN2/ACSL4	4
CC	GO:0005741	mitochondrial outer membrane	5/54	192/19559	0.000185245	0.00561427	0.00409137	BID/BNIP3/MT3/ACSL4/MTOR	5
CC	GO:0044853	plasma membrane raft	4/54	113/19559	0.000267359	0.00561427	0.00409137	CAV1/HMOX1/SLC2A1/PTGS2	4
CC	GO:0045121	membrane raft	6/54	329/19559	0.000283272	0.00561427	0.00409137	CAV1/HMOX1/SLC2A1/EGFR/PROM2/PTGS2	6
CC	GO:0098857	membrane microdomain	6/54	330/19559	0.000287911	0.00561427	0.00409137	CAV1/HMOX1/SLC2A1/EGFR/PROM2/PTGS2	6
CC	GO:0098589	membrane region	6/54	343/19559	0.000353848	0.00613337	0.00446966	CAV1/HMOX1/SLC2A1/EGFR/PROM2/PTGS2	6
CC	GO:0043020	NADPH oxidase complex	2/54	12/19559	0.000485114	0.00756778	0.00551498	NCF2/CYBB	2
CC	GO:0016323	basolateral plasma membrane	5/54	246/19559	0.000578276	0.00820101	0.00597644	CA9/SLC2A1/EGFR/CD44/PROM2	5
CC	GO:0030139	endocytic vesicle	5/54	313/19559	0.00169249	0.0220024	0.0160341	CAV1/NCF2/CYBB/EGFR/MTOR	5
CC	GO:0005635	nuclear envelope	6/54	473/19559	0.00187403	0.0224883	0.0163882	ALOX5/BNIP3/CYBB/EGFR/MTOR/PTGS2	6
CC	GO:0005902	microvillus	3/54	93/19559	0.00216596	0.0241349	0.0175882	CA9/CD44/PROM2	3
CC	GO:0031528	microvillus membrane	2/54	26/19559	0.00233039	0.0242361	0.0176619	CA9/PROM2	2
CC	GO:0016324	apical plasma membrane	5/54	361/19559	0.00314012	0.0306161	0.0223113	SLC2A1/EGFR/CD44/PROM2/MUC1	5
CC	GO:1990204	oxidoreductase complex	3/54	110/19559	0.00348545	0.0319841	0.0233083	NCF2/RRM2/CYBB	3
MF	GO:0016701	oxidoreductase activity, acting on single donors with incorporation of molecular oxygen	5/54	26/18352	1.14501e-08	2.91978e-06	1.91639e-06	ALOX5/ALOX15B/CDO1/PTGS2/MIOX	5
MF	GO:0016702	oxidoreductase activity, acting on single donors with incorporation of molecular oxygen, incorporation of two atoms of oxygen	4/54	25/18352	8.08811e-07	0.000103123	6.76847e-05	ALOX5/ALOX15B/CDO1/PTGS2	4
MF	GO:0005506	iron ion binding	6/54	151/18352	5.2377e-06	0.000445205	0.000292209	SCD/RRM2/ALOX5/ALOX15B/CDO1/MIOX	6
MF	GO:0030170	pyridoxal phosphate binding	4/54	55/18352	2.04265e-05	0.00104175	0.000683749	ALB/PSAT1/GOT1/GPT2	4
MF	GO:0070279	vitamin B6 binding	4/54	55/18352	2.04265e-05	0.00104175	0.000683749	ALB/PSAT1/GOT1/GPT2	4
MF	GO:0031625	ubiquitin protein ligase binding	7/54	297/18352	2.50145e-05	0.00106312	0.000697773	BID/PML/TRIB3/EGFR/CDKN1A/GABARAPL1/HIF1A	7
MF	GO:0008483	transaminase activity	3/54	21/18352	3.08493e-05	0.0011238	0.000737601	PSAT1/GOT1/GPT2	3
MF	GO:0044389	ubiquitin-like protein ligase binding	7/54	316/18352	3.7154e-05	0.00115905	0.000760737	BID/PML/TRIB3/EGFR/CDKN1A/GABARAPL1/HIF1A	7
MF	GO:0016769	transferase activity, transferring nitrogenous groups	3/54	23/18352	4.09076e-05	0.00115905	0.000760737	PSAT1/GOT1/GPT2	3
MF	GO:0016209	antioxidant activity	4/54	86/18352	0.000118889	0.00303167	0.00198983	MT3/ALB/GPX2/PTGS2	4
MF	GO:0051213	dioxygenase activity	4/54	91/18352	0.000148014	0.00343124	0.00225209	ALOX5/ALOX15B/CDO1/PTGS2	4
MF	GO:0016651	oxidoreductase activity, acting on NAD(P)H	4/54	109/18352	0.000296282	0.006296	0.00413236	NCF2/CYBB/AKR1C1/MIOX	4
MF	GO:0008199	ferric iron binding	2/54	11/18352	0.000459519	0.00836982	0.0054935	RRM2/MIOX	2
MF	GO:0031956	medium-chain fatty acid-CoA ligase activity	2/54	11/18352	0.000459519	0.00836982	0.0054935	ACSF2/ACSL4	2
MF	GO:0004861	cyclin-dependent protein serine/threonine kinase inhibitor activity	2/54	12/18352	0.000550383	0.00935652	0.00614112	CDKN2A/CDKN1A	2
MF	GO:0016175	superoxide-generating NAD(P)H oxidase activity	2/54	13/18352	0.000649227	0.010347	0.00679125	NCF2/CYBB	2
MF	GO:0019842	vitamin binding	4/54	144/18352	0.000848003	0.0127201	0.00834876	ALB/PSAT1/GOT1/GPT2	4
MF	GO:0004860	protein kinase inhibitor activity	3/54	65/18352	0.000924603	0.0130985	0.00859718	CDKN2A/TRIB3/CDKN1A	3
MF	GO:0003996	acyl-CoA ligase activity	2/54	16/18352	0.000993173	0.0133294	0.00874873	ACSF2/ACSL4	2
MF	GO:0019210	kinase inhibitor activity	3/54	69/18352	0.0010999	0.0140237	0.00920439	CDKN2A/TRIB3/CDKN1A	3
MF	GO:0016705	oxidoreductase activity, acting on paired donors, with incorporation or reduction of molecular oxygen	4/54	162/18352	0.00131255	0.0159381	0.0104609	SCD/HMOX1/PTGS2/AKR1C1	4
MF	GO:0050664	oxidoreductase activity, acting on NAD(P)H, oxygen as acceptor	2/54	19/18352	0.00140729	0.0163118	0.0107062	NCF2/CYBB	2
MF	GO:0005355	glucose transmembrane transporter activity	2/54	21/18352	0.00172175	0.0182936	0.0120069	SLC2A3/SLC2A1	2
MF	GO:0015149	hexose transmembrane transporter activity	2/54	21/18352	0.00172175	0.0182936	0.0120069	SLC2A3/SLC2A1	2
MF	GO:0015645	fatty acid ligase activity	2/54	22/18352	0.00189036	0.0192817	0.0126555	ACSF2/ACSL4	2
MF	GO:0015145	monosaccharide transmembrane transporter activity	2/54	23/18352	0.0020665	0.0201527	0.0132272	SLC2A3/SLC2A1	2
MF	GO:0019887	protein kinase regulator activity	4/54	185/18352	0.00213382	0.0201527	0.0132272	CDKN2A/TRIB3/CDKN1A/MT3	4
MF	GO:0016829	lyase activity	4/54	189/18352	0.00230602	0.0210013	0.0137841	CA9/CHAC1/PCK2/GOT1	4
MF	GO:0051119	sugar transmembrane transporter activity	2/54	25/18352	0.00244118	0.0214656	0.0140889	SLC2A3/SLC2A1	2
MF	GO:0016405	CoA-ligase activity	2/54	26/18352	0.00263964	0.0224369	0.0147264	ACSF2/ACSL4	2
MF	GO:0004033	aldo-keto reductase (NADP) activity	2/54	27/18352	0.00284545	0.0234061	0.0153625	AKR1C1/MIOX	2
MF	GO:0031406	carboxylic acid binding	4/54	212/18352	0.00348573	0.0265726	0.0174408	CD44/ALB/GOT1/AKR1C1	4
MF	GO:0016878	acid-thiol ligase activity	2/54	30/18352	0.00350657	0.0265726	0.0174408	ACSF2/ACSL4	2
MF	GO:0019207	kinase regulator activity	4/54	216/18352	0.00372603	0.0265726	0.0174408	CDKN2A/TRIB3/CDKN1A/MT3	4
MF	GO:0030291	protein serine/threonine kinase inhibitor activity	2/54	31/18352	0.00374136	0.0265726	0.0174408	CDKN2A/CDKN1A	2
MF	GO:0005496	steroid binding	3/54	106/18352	0.00375142	0.0265726	0.0174408	CAV1/PROM2/AKR1C1	3
MF	GO:0043177	organic acid binding	4/54	224/18352	0.00423996	0.0286473	0.0188025	CD44/ALB/GOT1/AKR1C1	4
MF	GO:0009055	electron transfer activity	3/54	111/18352	0.004269	0.0286473	0.0188025	NCF2/CYBB/GPX2	3
MF	GO:0016831	carboxy-lyase activity	2/54	35/18352	0.00475147	0.0310673	0.0203909	PCK2/GOT1	2
MF	GO:0004857	enzyme inhibitor activity	5/54	383/18352	0.00527509	0.0329541	0.0216293	CDKN2A/TRIB3/CDKN1A/MT3/PEBP1	5
MF	GO:0015144	carbohydrate transmembrane transporter activity	2/54	37/18352	0.00529851	0.0329541	0.0216293	SLC2A3/SLC2A1	2
MF	GO:0016877	ligase activity, forming carbon-sulfur bonds	2/54	40/18352	0.00617061	0.0374644	0.0245896	ACSF2/ACSL4	2
MF	GO:0020037	heme binding	3/54	138/18352	0.00780106	0.0462621	0.030364	HMOX1/CYBB/PTGS2	3

## Sheet: KEGG analysis of FRDEGs
ID	Description	GeneRatio	BgRatio	pvalue	p.adjust	qvalue	geneID	Count
hsa04066	HIF-1 signaling pathway	9/42	109/8105	3.17469e-09	5.84143e-07	3.9433e-07	7422/3162/6513/1536/1956/3458/1026/2475/3091	9
hsa05206	MicroRNAs in cancer	9/42	310/8105	2.28052e-05	0.00209808	0.00141632	1029/7422/3162/54541/1956/960/1026/2475/5743	9
hsa05212	Pancreatic cancer	5/42	76/8105	4.11831e-05	0.00252553	0.00170488	1029/7422/1956/1026/2475	5
hsa05219	Bladder cancer	4/42	41/8105	5.49029e-05	0.00252553	0.00170488	1029/7422/1956/1026	4
hsa05205	Proteoglycans in cancer	7/42	205/8105	7.60134e-05	0.00279729	0.00188833	7422/857/1956/960/1026/2475/3091	7
hsa05163	Human cytomegalovirus infection	7/42	225/8105	0.00013637	0.00418201	0.00282309	1029/7422/637/1956/1026/2475/5743	7
hsa00590	Arachidonic acid metabolism	4/42	61/8105	0.000262481	0.00689949	0.00465755	240/247/2877/5743	4
hsa04920	Adipocytokine signaling pathway	4/42	69/8105	0.000421986	0.00711606	0.00480375	6513/2182/2475/5106	4
hsa05211	Renal cell carcinoma	4/42	69/8105	0.000421986	0.00711606	0.00480375	7422/6513/1026/3091	4
hsa05167	Kaposi sarcoma-associated herpesvirus infection	6/42	194/8105	0.000445309	0.00711606	0.00480375	7422/637/1026/2475/3091/5743	6
hsa05230	Central carbon metabolism in cancer	4/42	70/8105	0.000445888	0.00711606	0.00480375	6513/1956/2475/3091	4
hsa04115	p53 signaling pathway	4/42	73/8105	0.000523393	0.00711606	0.00480375	1029/637/6241/1026	4
hsa04068	FoxO signaling pathway	5/42	131/8105	0.000537977	0.00711606	0.00480375	664/1956/1026/23710/5106	5
hsa03320	PPAR signaling pathway	4/42	75/8105	0.000580113	0.00711606	0.00480375	6319/123/2182/5106	4
hsa05214	Glioma	4/42	75/8105	0.000580113	0.00711606	0.00480375	1029/1956/1026/2475	4
hsa05140	Leishmaniasis	4/42	77/8105	0.000641078	0.00737239	0.00497679	4688/1536/3458/5743	4
hsa05418	Fluid shear stress and atherosclerosis	5/42	139/8105	0.000705022	0.00763082	0.00515124	7422/857/3162/4688/3458	5
hsa04140	Autophagy - animal	5/42	141/8105	0.000752263	0.0076898	0.00519105	54541/664/23710/2475/3091	5
hsa05208	Chemical carcinogenesis - reactive oxygen species	6/42	223/8105	0.000928664	0.00899338	0.00607105	7422/3162/4688/1956/3091/1645	6
hsa05235	PD-L1 expression and PD-1 checkpoint pathway in cancer	4/42	89/8105	0.00110587	0.010174	0.00686805	1956/3458/2475/3091	4
hsa04216	Ferroptosis	3/42	41/8105	0.00120289	0.0105396	0.00711484	3162/1536/2182	3
hsa01522	Endocrine resistance	4/42	98/8105	0.00158196	0.0131925	0.00890566	1029/1956/1026/2475	4
hsa05225	Hepatocellular carcinoma	5/42	168/8105	0.00164906	0.0131925	0.00890566	1029/3162/1956/1026/2475	5
hsa00270	Cysteine and methionine metabolism	3/42	50/8105	0.0021413	0.0164166	0.0110822	1036/29968/2805	3
hsa04931	Insulin resistance	4/42	108/8105	0.00226089	0.0166401	0.011233	57761/6513/2475/5106	4
hsa00480	Glutathione metabolism	3/42	58/8105	0.0032756	0.0231811	0.0156486	6241/79094/2877	3
hsa01210	2-Oxocarboxylic acid metabolism	2/42	19/8105	0.00423938	0.0288906	0.0195028	2805/84706	2
hsa00220	Arginine biosynthesis	2/42	22/8105	0.00567086	0.0357404	0.0241268	2805/84706	2
hsa04137	Mitophagy - animal	3/42	72/8105	0.00602149	0.0357404	0.0241268	664/23710/3091	3
hsa05218	Melanoma	3/42	72/8105	0.00602149	0.0357404	0.0241268	1029/1956/1026	3
hsa05223	Non-small cell lung cancer	3/42	72/8105	0.00602149	0.0357404	0.0241268	1029/1956/1026	3
hsa01524	Platinum drug resistance	3/42	73/8105	0.00625712	0.0359784	0.0242875	1029/637/1026	3
hsa01230	Biosynthesis of amino acids	3/42	75/8105	0.0067448	0.0376074	0.0253871	29968/2805/84706	3
hsa01521	EGFR tyrosine kinase inhibitor resistance	3/42	79/8105	0.00778671	0.0421398	0.0284468	7422/1956/2475	3
hsa05160	Hepatitis C	4/42	157/8105	0.00856112	0.0449976	0.030376	637/1956/3458/1026	4
hsa04217	Necroptosis	4/42	159/8105	0.00894338	0.0449976	0.030376	637/7128/1536/3458	4
hsa04151	PI3K-Akt signaling pathway	6/42	354/8105	0.00922343	0.0449976	0.030376	7422/54541/1956/1026/2475/5106	6
hsa04012	ErbB signaling pathway	3/42	85/8105	0.00951936	0.0449976	0.030376	1956/1026/2475	3
hsa04630	JAK-STAT signaling pathway	4/42	162/8105	0.00953754	0.0449976	0.030376	1956/3458/1026/2475	4
hsa05210	Colorectal cancer	3/42	86/8105	0.00982828	0.0452101	0.0305194	1956/1026/2475	3
hsa04136	Autophagy - other	2/42	32/8105	0.0117846	0.0528872	0.0357019	23710/2475	2
hsa04657	IL-17 signaling pathway	3/42	94/8105	0.0125107	0.054809	0.0369992	7128/3458/5743	3
hsa05215	Prostate cancer	3/42	97/8105	0.0136147	0.0582581	0.0393275	1956/1026/2475	3
hsa05231	Choline metabolism in cancer	3/42	98/8105	0.0139946	0.0585231	0.0395064	1956/2475/3091	3
hsa00250	Alanine, aspartate and glutamate metabolism	2/42	37/8105	0.0155678	0.0636548	0.0429707	2805/84706	2
hsa04659	Th17 cell differentiation	3/42	108/8105	0.0181278	0.0725113	0.0489493	3458/2475/3091	3
hsa05169	Epstein-Barr virus infection	4/42	202/8105	0.0200231	0.0780086	0.0526603	637/7128/960/1026	4
hsa05415	Diabetic cardiomyopathy	4/42	203/8105	0.0203501	0.0780086	0.0526603	4688/6513/1536/2475	4
hsa01200	Carbon metabolism	3/42	115/8105	0.0213849	0.0786965	0.0531246	29968/2805/84706	3
hsa04726	Serotonergic synapse	3/42	115/8105	0.0213849	0.0786965	0.0531246	240/247/5743	3
hsa04152	AMPK signaling pathway	3/42	120/8105	0.0238961	0.0862133	0.0581989	6319/2475/5106	3
hsa04919	Thyroid hormone signaling pathway	3/42	121/8105	0.0244168	0.0863979	0.0583235	6513/2475/3091	3
hsa05165	Human papillomavirus infection	5/42	331/8105	0.0271711	0.09433	0.0636781	7422/1956/1026/2475/5743	5
hsa04913	Ovarian steroidogenesis	2/42	51/8105	0.028477	0.0970327	0.0655026	240/5743	2
hsa01212	Fatty acid metabolism	2/42	57/8105	0.0349602	0.116958	0.0789532	6319/2182	2
hsa05213	Endometrial cancer	2/42	58/8105	0.0360918	0.117751	0.0794889	1956/1026	2
hsa04370	VEGF signaling pathway	2/42	59/8105	0.0372375	0.117751	0.0794889	7422/5743	2
hsa05131	Shigellosis	4/42	247/8105	0.0381112	0.117751	0.0794889	664/1956/960/2475	4
hsa04978	Mineral absorption	2/42	60/8105	0.0383972	0.117751	0.0794889	3162/4495	2
hsa05416	Viral myocarditis	2/42	60/8105	0.0383972	0.117751	0.0794889	857/637	2
hsa05224	Breast cancer	3/42	147/8105	0.040109	0.120985	0.0816715	1956/1026/2475	3
hsa05226	Gastric cancer	3/42	149/8105	0.0414861	0.12312	0.083113	1956/1026/2475	3
hsa04921	Oxytocin signaling pathway	3/42	154/8105	0.0450331	0.130729	0.0882495	1956/1026/5743	3
hsa04934	Cushing syndrome	3/42	155/8105	0.0457602	0.130729	0.0882495	1029/1956/1026	3
hsa04218	Cellular senescence	3/42	156/8105	0.0464933	0.130729	0.0882495	1029/1026/2475	3
hsa05221	Acute myeloid leukemia	2/42	67/8105	0.0468919	0.130729	0.0882495	5371/2475	2
